# Supplementary material for: Direct Evidence on the Contribution of a Missense Mutation in GDF9 to Variation in Ovulation Rate of Finnsheep
Source: PLoS One. 2014 Apr 21;9(4):e95251. doi: 10.1371/journal.pone.0095251 (PMC3994038; doi:10.1371/journal.pone.0095251)
Supplement: Table S1 — Belclare sheep data. (CSV) [file pone.0095251.s002.csv]

Supplemtary Table S1: Belclare data
Managementnumber	Sire	Dam	GDF9	ORDate	TOR	Cycle	Yrbr	Yrrc	Eweage	BMP15
415256	20035212	20002178	het	18-Nov-04	2	1	4	2005	1	++
415256	20035212	20002178	het	07-Dec-04	2	2	4	2005	1	++
415256	20035212	20002178	het	24-Oct-05	2	1	4	2006	2	++
415256	20035212	20002178	het	10-Nov-05	3	2	4	2006	2	++
415257	20035212	20002178	het	03-Dec-04	2	2	4	2005	1	++
415257	20035212	20002178	het	17-Dec-04	2	2	4	2005	1	++
415257	20035212	20002178	het	24-Oct-05	3	1	4	2006	2	++
415257	20035212	20002178	het	10-Nov-05	1	2	4	2006	2	++
415257	20035212	20002178	het	17-Oct-06	3	1	4	2007	3	++
415257	20035212	20002178	het	07-Nov-06	3	2	4	2007	3	++
415257	20035212	20002178	het	10-Oct-07	3	1	4	2008	4	++
415257	20035212	20002178	het	01-Nov-07	3	2	4	2008	4	++
415261	20035582	20002201	het	18-Nov-04	2	1	4	2005	1	++
415261	20035582	20002201	het	07-Dec-04	2	2	4	2005	1	++
415261	20035582	20002201	het	24-Oct-05	3	1	4	2006	2	++
415261	20035582	20002201	het	10-Nov-05	3	2	4	2006	2	++
415261	20035582	20002201	het	17-Oct-06	3	1	4	2007	3	++
415261	20035582	20002201	het	07-Nov-06	3	2	4	2007	3	++
415261	20035582	20002201	het	10-Oct-07	3	1	4	2008	4	++
415261	20035582	20002201	het	01-Nov-07	4	2	4	2008	4	++
415285	20023187	20002040	wild	18-Nov-04	3	1	4	2005	1	++
415285	20023187	20002040	wild	07-Dec-04	2	2	4	2005	1	++
415285	20023187	20002040	wild	24-Oct-05	3	1	4	2006	2	++
415285	20023187	20002040	wild	10-Nov-05	3	2	4	2006	2	++
415290	20035212	20002285	het	18-Nov-04	2	1	4	2005	1	++
415290	20035212	20002285	het	07-Dec-04	2	2	4	2005	1	++
415290	20035212	20002285	het	24-Oct-05	3	1	4	2006	2	++
415290	20035212	20002285	het	10-Nov-05	4	2	4	2006	2	++
415290	20035212	20002285	het	17-Oct-06	3	1	4	2007	3	++
415290	20035212	20002285	het	07-Nov-06	4	2	4	2007	3	++
415291	20035582	20002293	het	18-Nov-04	2	1	4	2005	1	++
415291	20035582	20002293	het	07-Dec-04	2	2	4	2005	1	++
415291	20035582	20002293	het	24-Oct-05	2	1	4	2006	2	++
415291	20035582	20002293	het	10-Nov-05	2	2	4	2006	2	++
415291	20035582	20002293	het	17-Oct-06	2	1	4	2007	3	++
415291	20035582	20002293	het	07-Nov-06	2	2	4	2007	3	++
415291	20035582	20002293	het	10-Oct-07	2	1	4	2008	4	++
415291	20035582	20002293	het	01-Nov-07	2	2	4	2008	4	++
415292	20035582	20002293	het	18-Nov-04	2	1	4	2005	1	++
415292	20035582	20002293	het	07-Dec-04	2	2	4	2005	1	++
415292	20035582	20002293	het	24-Oct-05	2	1	4	2006	2	++
415292	20035582	20002293	het	10-Nov-05	2	2	4	2006	2	++
415292	20035582	20002293	het	17-Oct-06	2	1	4	2007	3	++
415292	20035582	20002293	het	07-Nov-06	3	2	4	2007	3	++
415292	20035582	20002293	het	10-Oct-07	3	1	4	2008	4	++
415292	20035582	20002293	het	01-Nov-07	2	2	4	2008	4	++
415297	20023285	996184	het	18-Nov-04	1	1	4	2005	1	++
415297	20023285	996184	het	07-Dec-04	1	2	4	2005	1	++
415297	20023285	996184	het	24-Oct-05	2	1	4	2006	2	++
415297	20023285	996184	het	10-Nov-05	2	2	4	2006	2	++
415297	20023285	996184	het	17-Oct-06	2	1	4	2007	3	++
415297	20023285	996184	het	07-Nov-06	2	2	4	2007	3	++
415297	20023285	996184	het	10-Oct-07	2	1	4	2008	4	++
415297	20023285	996184	het	01-Nov-07	3	2	4	2008	4	++
415302	20035582	996114	wild	18-Nov-04	2	1	4	2005	1	++
415302	20035582	996114	wild	07-Dec-04	2	2	4	2005	1	++
415302	20035582	996114	wild	24-Oct-05	3	1	4	2006	2	++
415302	20035582	996114	wild	10-Nov-05	3	2	4	2006	2	++
415302	20035582	996114	wild	17-Oct-06	2	1	4	2007	3	++
415302	20035582	996114	wild	07-Nov-06	2	2	4	2007	3	++
415302	20035582	996114	wild	10-Oct-07	3	1	4	2008	4	++
415302	20035582	996114	wild	01-Nov-07	3	2	4	2008	4	++
415303	20035582	996114	het	18-Nov-04	2	1	4	2005	1	++
415303	20035582	996114	het	17-Dec-04	2	2	4	2005	1	++
415303	20035582	996114	het	24-Oct-05	3	1	4	2006	2	++
415303	20035582	996114	het	10-Nov-05	3	2	4	2006	2	++
415303	20035582	996114	het	17-Oct-06	4	1	4	2007	3	++
415303	20035582	996114	het	07-Nov-06	3	2	4	2007	3	++
415303	20035582	996114	het	10-Oct-07	3	1	4	2008	4	++
415303	20035582	996114	het	01-Nov-07	2	2	4	2008	4	++
415309	20035271	20016557	het	18-Nov-04	2	1	4	2005	1	++
415309	20035271	20016557	het	24-Oct-05	2	1	4	2006	2	++
415309	20035271	20016557	het	10-Nov-05	2	2	4	2006	2	++
415309	20035271	20016557	het	17-Oct-06	4	1	4	2007	3	++
415309	20035271	20016557	het	07-Nov-06	4	2	4	2007	3	++
415309	20035271	20016557	het	10-Oct-07	4	1	4	2008	4	++
415309	20035271	20016557	het	01-Nov-07	4	2	4	2008	4	++
415315	20023285	20002277	het	18-Nov-04	1	1	4	2005	1	++
415315	20023285	20002277	het	07-Dec-04	2	2	4	2005	1	++
415315	20023285	20002277	het	24-Oct-05	2	1	4	2006	2	++
415315	20023285	20002277	het	10-Nov-05	3	2	4	2006	2	++
415315	20023285	20002277	het	17-Oct-06	2	1	4	2007	3	++
415315	20023285	20002277	het	07-Nov-06	2	2	4	2007	3	++
415315	20023285	20002277	het	10-Oct-07	2	1	4	2008	4	++
415315	20023285	20002277	het	01-Nov-07	2	2	4	2008	4	++
415316	20023285	20002277	het	18-Nov-04	1	1	4	2005	1	++
415316	20023285	20002277	het	07-Dec-04	1	2	4	2005	1	++
415316	20023285	20002277	het	24-Oct-05	2	1	4	2006	2	++
415316	20023285	20002277	het	10-Nov-05	3	2	4	2006	2	++
415316	20023285	20002277	het	17-Oct-06	2	1	4	2007	3	++
415316	20023285	20002277	het	07-Nov-06	2	2	4	2007	3	++
415316	20023285	20002277	het	10-Oct-07	2	1	4	2008	4	++
415316	20023285	20002277	het	01-Nov-07	2	2	4	2008	4	++
415319	20035212	20002176	het	18-Nov-04	1	1	4	2005	1	++
415319	20035212	20002176	het	07-Dec-04	2	2	4	2005	1	++
415319	20035212	20002176	het	24-Oct-05	3	1	4	2006	2	++
415319	20035212	20002176	het	10-Nov-05	3	2	4	2006	2	++
415319	20035212	20002176	het	17-Oct-06	3	1	4	2007	3	++
415319	20035212	20002176	het	07-Nov-06	2	2	4	2007	3	++
415319	20035212	20002176	het	10-Oct-07	3	1	4	2008	4	++
415319	20035212	20002176	het	01-Nov-07	2	2	4	2008	4	++
415334	20035582	20016888	homo	18-Nov-04	3	1	4	2005	1	++
415334	20035582	20016888	homo	07-Dec-04	3	2	4	2005	1	++
415334	20035582	20016888	homo	24-Oct-05	4	1	4	2006	2	++
415334	20035582	20016888	homo	10-Nov-05	6	2	4	2006	2	++
415346	20035271	20002388	wild	18-Nov-04	1	1	4	2005	1	++
415346	20035271	20002388	wild	07-Dec-04	2	2	4	2005	1	++
415346	20035271	20002388	wild	24-Oct-05	2	1	4	2006	2	++
415346	20035271	20002388	wild	10-Nov-05	2	2	4	2006	2	++
415346	20035271	20002388	wild	17-Oct-06	2	1	4	2007	3	++
415346	20035271	20002388	wild	07-Nov-06	2	2	4	2007	3	++
415346	20035271	20002388	wild	10-Oct-07	2	1	4	2008	4	++
415346	20035271	20002388	wild	01-Nov-07	3	2	4	2008	4	++
415352	20035225	20002048	wild	03-Dec-04	2	2	4	2005	1	++
415352	20035225	20002048	wild	17-Dec-04	2	2	4	2005	1	++
415352	20035225	20002048	wild	24-Oct-05	2	1	4	2006	2	++
415352	20035225	20002048	wild	10-Nov-05	3	2	4	2006	2	++
415352	20035225	20002048	wild	17-Oct-06	2	1	4	2007	3	++
415352	20035225	20002048	wild	07-Nov-06	3	2	4	2007	3	++
415352	20035225	20002048	wild	10-Oct-07	3	1	4	2008	4	++
415352	20035225	20002048	wild	01-Nov-07	2	2	4	2008	4	++
415355	20035225	20002048	het	18-Nov-04	3	1	4	2005	1	++
415355	20035225	20002048	het	07-Dec-04	2	2	4	2005	1	++
415355	20035225	20002048	het	24-Oct-05	3	1	4	2006	2	++
415355	20035225	20002048	het	10-Nov-05	4	2	4	2006	2	++
415355	20035225	20002048	het	17-Oct-06	3	1	4	2007	3	++
415355	20035225	20002048	het	07-Nov-06	3	2	4	2007	3	++
415355	20035225	20002048	het	10-Oct-07	5	1	4	2008	4	++
415355	20035225	20002048	het	01-Nov-07	3	2	4	2008	4	++
415356	20035582	20002157	het	18-Nov-04	3	1	4	2005	1	++
415356	20035582	20002157	het	07-Dec-04	3	2	4	2005	1	++
415358	20035225	20016708	wild	18-Nov-04	1	1	4	2005	1	++
415358	20035225	20016708	wild	07-Dec-04	1	2	4	2005	1	++
415358	20035225	20016708	wild	24-Oct-05	2	1	4	2006	2	++
415358	20035225	20016708	wild	10-Nov-05	2	2	4	2006	2	++
415358	20035225	20016708	wild	17-Oct-06	3	1	4	2007	3	++
415358	20035225	20016708	wild	07-Nov-06	2	2	4	2007	3	++
415358	20035225	20016708	wild	10-Oct-07	2	1	4	2008	4	++
415358	20035225	20016708	wild	01-Nov-07	2	2	4	2008	4	++
415364	20035212	20016912	wild	18-Nov-04	2	1	4	2005	1	++
415364	20035212	20016912	wild	07-Dec-04	2	2	4	2005	1	++
415364	20035212	20016912	wild	24-Oct-05	4	1	4	2006	2	++
415364	20035212	20016912	wild	10-Nov-05	3	2	4	2006	2	++
415364	20035212	20016912	wild	17-Oct-06	3	1	4	2007	3	++
415364	20035212	20016912	wild	07-Nov-06	3	2	4	2007	3	++
415364	20035212	20016912	wild	10-Oct-07	5	1	4	2008	4	++
415364	20035212	20016912	wild	01-Nov-07	4	2	4	2008	4	++
415367	20035480	20016559	het	18-Nov-04	2	1	4	2005	1	++
415367	20035480	20016559	het	07-Dec-04	2	2	4	2005	1	++
415367	20035480	20016559	het	24-Oct-05	2	1	4	2006	2	++
415367	20035480	20016559	het	10-Nov-05	3	2	4	2006	2	++
415367	20035480	20016559	het	17-Oct-06	3	1	4	2007	3	++
415367	20035480	20016559	het	07-Nov-06	3	2	4	2007	3	++
415370	20035212	20016699	wild	18-Nov-04	1	1	4	2005	1	++
415370	20035212	20016699	wild	07-Dec-04	1	2	4	2005	1	++
415370	20035212	20016699	wild	24-Oct-05	2	1	4	2006	2	++
415370	20035212	20016699	wild	10-Nov-05	3	2	4	2006	2	++
415370	20035212	20016699	wild	17-Oct-06	2	1	4	2007	3	++
415370	20035212	20016699	wild	07-Nov-06	2	2	4	2007	3	++
415370	20035212	20016699	wild	10-Oct-07	2	1	4	2008	4	++
415370	20035212	20016699	wild	01-Nov-07	3	2	4	2008	4	++
415373	20035582	20016899	het	18-Nov-04	2	1	4	2005	1	++
415373	20035582	20016899	het	07-Dec-04	2	2	4	2005	1	++
415373	20035582	20016899	het	24-Oct-05	3	1	4	2006	2	++
415373	20035582	20016899	het	10-Nov-05	3	2	4	2006	2	++
415374	20035582	20016899	het	18-Nov-04	2	1	4	2005	1	++
415374	20035582	20016899	het	07-Dec-04	3	2	4	2005	1	++
415374	20035582	20016899	het	24-Oct-05	4	1	4	2006	2	++
415374	20035582	20016899	het	10-Nov-05	4	2	4	2006	2	++
415374	20035582	20016899	het	17-Oct-06	3	1	4	2007	3	++
415374	20035582	20016899	het	07-Nov-06	4	2	4	2007	3	++
415374	20035582	20016899	het	10-Oct-07	5	1	4	2008	4	++
415374	20035582	20016899	het	01-Nov-07	4	2	4	2008	4	++
415378	20035480	20016595	wild	18-Nov-04	2	1	4	2005	1	++
415378	20035480	20016595	wild	07-Dec-04	2	2	4	2005	1	++
415378	20035480	20016595	wild	24-Oct-05	2	1	4	2006	2	++
415378	20035480	20016595	wild	10-Nov-05	3	2	4	2006	2	++
415379	20035480	20016595	het	18-Nov-04	2	1	4	2005	1	++
415379	20035480	20016595	het	07-Dec-04	1	2	4	2005	1	++
415379	20035480	20016595	het	24-Oct-05	2	1	4	2006	2	++
415379	20035480	20016595	het	10-Nov-05	3	2	4	2006	2	++
415379	20035480	20016595	het	17-Oct-06	3	1	4	2007	3	++
415379	20035480	20016595	het	07-Nov-06	3	2	4	2007	3	++
415379	20035480	20016595	het	10-Oct-07	3	1	4	2008	4	++
415379	20035480	20016595	het	01-Nov-07	2	2	4	2008	4	++
415388	20035271	20002209	het	18-Nov-04	2	1	4	2005	1	++
415388	20035271	20002209	het	07-Dec-04	1	2	4	2005	1	++
415388	20035271	20002209	het	24-Oct-05	2	1	4	2006	2	++
415388	20035271	20002209	het	10-Nov-05	2	2	4	2006	2	++
415388	20035271	20002209	het	17-Oct-06	3	1	4	2007	3	++
415388	20035271	20002209	het	07-Nov-06	3	2	4	2007	3	++
415388	20035271	20002209	het	10-Oct-07	2	1	4	2008	4	++
415388	20035271	20002209	het	01-Nov-07	3	2	4	2008	4	++
415390	20035612	20016705	wild	18-Nov-04	2	1	4	2005	1	++
415390	20035612	20016705	wild	07-Dec-04	1	2	4	2005	1	++
415390	20035612	20016705	wild	24-Oct-05	2	1	4	2006	2	++
415390	20035612	20016705	wild	10-Nov-05	3	2	4	2006	2	++
415390	20035612	20016705	wild	17-Oct-06	3	1	4	2007	3	++
415390	20035612	20016705	wild	07-Nov-06	3	2	4	2007	3	++
415406	20035601	20016938	het	18-Nov-04	1	1	4	2005	1	++
415406	20035601	20016938	het	07-Dec-04	2	2	4	2005	1	++
415406	20035601	20016938	het	24-Oct-05	4	1	4	2006	2	++
415406	20035601	20016938	het	10-Nov-05	2	2	4	2006	2	++
415406	20035601	20016938	het	17-Oct-06	3	1	4	2007	3	++
415406	20035601	20016938	het	07-Nov-06	3	2	4	2007	3	++
415406	20035601	20016938	het	10-Oct-07	3	1	4	2008	4	++
415406	20035601	20016938	het	01-Nov-07	3	2	4	2008	4	++
415413	20035612	20016517	het	18-Nov-04	1	1	4	2005	1	++
415413	20035612	20016517	het	07-Dec-04	1	2	4	2005	1	++
415413	20035612	20016517	het	24-Oct-05	2	1	4	2006	2	++
415413	20035612	20016517	het	10-Nov-05	2	2	4	2006	2	++
415413	20035612	20016517	het	17-Oct-06	3	1	4	2007	3	++
415413	20035612	20016517	het	07-Nov-06	2	2	4	2007	3	++
415413	20035612	20016517	het	10-Oct-07	2	1	4	2008	4	++
415413	20035612	20016517	het	01-Nov-07	2	2	4	2008	4	++
415414	20035612	20016517	wild	18-Nov-04	3	1	4	2005	1	++
415414	20035612	20016517	wild	07-Dec-04	2	2	4	2005	1	++
415414	20035612	20016517	wild	24-Oct-05	3	1	4	2006	2	++
415414	20035612	20016517	wild	10-Nov-05	3	2	4	2006	2	++
415414	20035612	20016517	wild	17-Oct-06	4	1	4	2007	3	++
415414	20035612	20016517	wild	07-Nov-06	2	2	4	2007	3	++
415414	20035612	20016517	wild	10-Oct-07	4	1	4	2008	4	++
415414	20035612	20016517	wild	01-Nov-07	3	2	4	2008	4	++
415460	20023285	20016658	het	18-Nov-04	2	1	4	2005	1	++
415460	20023285	20016658	het	03-Dec-04	1	2	4	2005	1	++
415460	20023285	20016658	het	24-Oct-05	2	1	4	2006	2	++
415460	20023285	20016658	het	10-Nov-05	1	2	4	2006	2	++
415460	20023285	20016658	het	17-Oct-06	2	1	4	2007	3	++
415460	20023285	20016658	het	07-Nov-06	3	2	4	2007	3	++
415460	20023285	20016658	het	10-Oct-07	2	1	4	2008	4	++
415460	20023285	20016658	het	01-Nov-07	2	2	4	2008	4	++
415470	20035480	20023326	het	18-Nov-04	2	1	4	2005	1	++
415470	20035480	20023326	het	07-Dec-04	2	2	4	2005	1	++
415477	20035601	20023390	het	18-Nov-04	2	1	4	2005	1	++
415477	20035601	20023390	het	07-Dec-04	2	2	4	2005	1	++
415477	20035601	20023390	het	24-Oct-05	3	1	4	2006	2	++
415477	20035601	20023390	het	10-Nov-05	2	2	4	2006	2	++
415477	20035601	20023390	het	17-Oct-06	3	1	4	2007	3	++
415477	20035601	20023390	het	07-Nov-06	2	2	4	2007	3	++
415477	20035601	20023390	het	10-Oct-07	3	1	4	2008	4	++
415477	20035601	20023390	het	01-Nov-07	3	2	4	2008	4	++
415479	20035582	20016599	het	18-Nov-04	3	1	4	2005	1	++
415479	20035582	20016599	het	17-Dec-04	2	2	4	2005	1	++
415479	20035582	20016599	het	24-Oct-05	4	1	4	2006	2	++
415479	20035582	20016599	het	10-Nov-05	3	2	4	2006	2	++
415479	20035582	20016599	het	17-Oct-06	3	1	4	2007	3	++
415479	20035582	20016599	het	07-Nov-06	4	2	4	2007	3	++
415479	20035582	20016599	het	10-Oct-07	5	1	4	2008	4	++
415479	20035582	20016599	het	01-Nov-07	4	2	4	2008	4	++
415512	20035212	20023507	het	18-Nov-04	2	1	4	2005	1	++
415512	20035212	20023507	het	07-Dec-04	2	2	4	2005	1	++
415513	20035271	20023375	wild	18-Nov-04	2	1	4	2005	1	++
415513	20035271	20023375	wild	07-Dec-04	2	2	4	2005	1	++
415513	20035271	20023375	wild	24-Oct-05	3	1	4	2006	2	++
415513	20035271	20023375	wild	10-Nov-05	4	2	4	2006	2	++
415513	20035271	20023375	wild	17-Oct-06	3	1	4	2007	3	++
415513	20035271	20023375	wild	07-Nov-06	3	2	4	2007	3	++
415513	20035271	20023375	wild	10-Oct-07	3	1	4	2008	4	++
415513	20035271	20023375	wild	01-Nov-07	3	2	4	2008	4	++
415518	20035601	20023268	het	18-Nov-04	2	1	4	2005	1	++
415518	20035601	20023268	het	07-Dec-04	2	2	4	2005	1	++
415518	20035601	20023268	het	24-Oct-05	2	1	4	2006	2	++
415518	20035601	20023268	het	10-Nov-05	3	2	4	2006	2	++
415530	20023187	20023430	het	18-Nov-04	2	1	4	2005	1	++
415530	20023187	20023430	het	07-Dec-04	2	2	4	2005	1	++
415530	20023187	20023430	het	24-Oct-05	3	1	4	2006	2	++
415530	20023187	20023430	het	10-Nov-05	4	2	4	2006	2	++
415574	20035212	20023362	het	18-Nov-04	3	1	4	2005	1	++
415574	20035212	20023362	het	07-Dec-04	2	2	4	2005	1	++
415574	20035212	20023362	het	24-Oct-05	4	1	4	2006	2	++
415574	20035212	20023362	het	10-Nov-05	3	2	4	2006	2	++
415574	20035212	20023362	het	17-Oct-06	3	1	4	2007	3	++
415574	20035212	20023362	het	07-Nov-06	3	2	4	2007	3	++
415574	20035212	20023362	het	10-Oct-07	4	1	4	2008	4	++
415574	20035212	20023362	het	01-Nov-07	4	2	4	2008	4	++
415575	20035212	20023362	wild	18-Nov-04	2	1	4	2005	1	++
415575	20035212	20023362	wild	17-Dec-04	2	2	4	2005	1	++
415575	20035212	20023362	wild	24-Oct-05	3	1	4	2006	2	++
415575	20035212	20023362	wild	10-Nov-05	3	2	4	2006	2	++
415576	20035271	996120	het	18-Nov-04	2	1	4	2005	1	++
415576	20035271	996120	het	07-Dec-04	2	2	4	2005	1	++
415576	20035271	996120	het	24-Oct-05	3	1	4	2006	2	++
415576	20035271	996120	het	10-Nov-05	3	2	4	2006	2	++
415576	20035271	996120	het	17-Oct-06	2	1	4	2007	3	++
415576	20035271	996120	het	07-Nov-06	2	2	4	2007	3	++
415576	20035271	996120	het	10-Oct-07	2	1	4	2008	4	++
415576	20035271	996120	het	01-Nov-07	2	2	4	2008	4	++
415638	20035612	20002325	wild	07-Dec-04	1	2	4	2005	1	++
415638	20035612	20002325	wild	17-Dec-04	1	2	4	2005	1	++
415638	20035612	20002325	wild	24-Oct-05	3	1	4	2006	2	++
415638	20035612	20002325	wild	10-Nov-05	3	2	4	2006	2	++
415638	20035612	20002325	wild	17-Oct-06	3	1	4	2007	3	++
415638	20035612	20002325	wild	07-Nov-06	3	2	4	2007	3	++
415640	20035612	20002326	wild	18-Nov-04	2	1	4	2005	1	++
415640	20035612	20002326	wild	07-Dec-04	2	2	4	2005	1	++
415640	20035612	20002326	wild	24-Oct-05	2	1	4	2006	2	++
415640	20035612	20002326	wild	10-Nov-05	2	2	4	2006	2	++
415640	20035612	20002326	wild	17-Oct-06	4	1	4	2007	3	++
415640	20035612	20002326	wild	07-Nov-06	2	2	4	2007	3	++
415640	20035612	20002326	wild	10-Oct-07	3	1	4	2008	4	++
415640	20035612	20002326	wild	01-Nov-07	3	2	4	2008	4	++
517525	415266	20002340	wild	17-Nov-05	2	1	5	2006	1	++
517525	415266	20002340	wild	30-Nov-05	2	2	5	2006	1	++
517525	415266	20002340	wild	24-Oct-06	3	1	5	2007	2	++
517525	415266	20002340	wild	07-Nov-06	2	2	5	2007	2	++
517537	415112	20002325	het	17-Nov-05	2	1	5	2006	1	++
517537	415112	20002325	het	30-Nov-05	2	2	5	2006	1	++
517537	415112	20002325	het	24-Oct-06	4	1	5	2007	2	++
517537	415112	20002325	het	07-Nov-06	4	2	5	2007	2	++
517537	415112	20002325	het	16-Oct-07	4	1	5	2008	3	++
517537	415112	20002325	het	06-Nov-07	3	2	5	2008	3	++
517537	415112	20002325	het	10-Oct-08	4	1	5	2009	4	++
517537	415112	20002325	het	29-Oct-08	3	2	5	2009	4	++
517570	415266	20002093	wild	17-Nov-05	1	1	5	2006	1	++
517570	415266	20002093	wild	30-Nov-05	2	2	5	2006	1	++
517570	415266	20002093	wild	24-Oct-06	3	1	5	2007	2	++
517570	415266	20002093	wild	07-Nov-06	3	2	5	2007	2	++
517570	415266	20002093	wild	24-Oct-07	3	1	5	2008	3	++
517570	415266	20002093	wild	08-Nov-07	2	2	5	2008	3	++
517570	415266	20002093	wild	10-Oct-08	4	1	5	2009	4	++
517570	415266	20002093	wild	29-Oct-08	3	2	5	2009	4	++
517574	415382	20016517	wild	17-Nov-05	2	1	5	2006	1	++
517574	415382	20016517	wild	30-Nov-05	2	2	5	2006	1	++
517574	415382	20016517	wild	24-Oct-06	3	1	5	2007	2	++
517574	415382	20016517	wild	07-Nov-06	2	2	5	2007	2	++
517574	415382	20016517	wild	16-Oct-07	2	1	5	2008	3	++
517574	415382	20016517	wild	06-Nov-07	3	2	5	2008	3	++
517574	415382	20016517	wild	10-Oct-08	3	1	5	2009	4	++
517574	415382	20016517	wild	29-Oct-08	3	2	5	2009	4	++
517578	415266	20016535	wild	17-Nov-05	2	1	5	2006	1	++
517578	415266	20016535	wild	30-Nov-05	2	2	5	2006	1	++
517578	415266	20016535	wild	24-Oct-06	3	1	5	2007	2	++
517578	415266	20016535	wild	07-Nov-06	3	2	5	2007	2	++
517578	415266	20016535	wild	16-Oct-07	3	1	5	2008	3	++
517578	415266	20016535	wild	06-Nov-07	2	2	5	2008	3	++
517578	415266	20016535	wild	10-Oct-08	3	1	5	2009	4	++
517578	415266	20016535	wild	29-Oct-08	3	2	5	2009	4	++
517580	415112	20016637	wild	17-Nov-05	1	1	5	2006	1	++
517580	415112	20016637	wild	30-Nov-05	1	2	5	2006	1	++
517580	415112	20016637	wild	24-Oct-06	3	1	5	2007	2	++
517580	415112	20016637	wild	07-Nov-06	2	2	5	2007	2	++
517580	415112	20016637	wild	16-Oct-07	2	1	5	2008	3	++
517580	415112	20016637	wild	06-Nov-07	2	2	5	2008	3	++
517580	415112	20016637	wild	10-Oct-08	3	1	5	2009	4	++
517580	415112	20016637	wild	29-Oct-08	2	2	5	2009	4	++
517582	415112	20016637	wild	17-Nov-05	1	1	5	2006	1	++
517582	415112	20016637	wild	30-Nov-05	2	2	5	2006	1	++
517582	415112	20016637	wild	24-Oct-06	1	1	5	2007	2	++
517582	415112	20016637	wild	07-Nov-06	2	2	5	2007	2	++
517582	415112	20016637	wild	16-Oct-07	1	1	5	2008	3	++
517582	415112	20016637	wild	06-Nov-07	2	2	5	2008	3	++
517582	415112	20016637	wild	10-Oct-08	3	1	5	2009	4	++
517582	415112	20016637	wild	29-Oct-08	1	2	5	2009	4	++
517588	415382	20002040	het	17-Nov-05	2	1	5	2006	1	++
517588	415382	20002040	het	30-Nov-05	2	2	5	2006	1	++
517588	415382	20002040	het	24-Oct-06	3	1	5	2007	2	++
517588	415382	20002040	het	07-Nov-06	3	2	5	2007	2	++
517588	415382	20002040	het	16-Oct-07	2	1	5	2008	3	++
517588	415382	20002040	het	06-Nov-07	3	2	5	2008	3	++
517588	415382	20002040	het	10-Oct-08	2	1	5	2009	4	++
517588	415382	20002040	het	29-Oct-08	4	2	5	2009	4	++
517590	415382	20002040	het	17-Nov-05	1	1	5	2006	1	++
517590	415382	20002040	het	30-Nov-05	1	2	5	2006	1	++
517590	415382	20002040	het	24-Oct-06	3	1	5	2007	2	++
517590	415382	20002040	het	07-Nov-06	3	2	5	2007	2	++
517590	415382	20002040	het	16-Oct-07	3	1	5	2008	3	++
517590	415382	20002040	het	06-Nov-07	3	2	5	2008	3	++
517590	415382	20002040	het	10-Oct-08	4	1	5	2009	4	++
517590	415382	20002040	het	29-Oct-08	4	2	5	2009	4	++
517610	415266	20016595	wild	17-Nov-05	2	1	5	2006	1	++
517610	415266	20016595	wild	30-Nov-05	1	2	5	2006	1	++
517610	415266	20016595	wild	24-Oct-06	2	1	5	2007	2	++
517610	415266	20016595	wild	07-Nov-06	2	2	5	2007	2	++
517629	415382	20016843	het	17-Nov-05	2	1	5	2006	1	++
517629	415382	20016843	het	30-Nov-05	2	2	5	2006	1	++
517629	415382	20016843	het	24-Oct-06	3	1	5	2007	2	++
517629	415382	20016843	het	07-Nov-06	3	2	5	2007	2	++
517641	415345	20016928	het	17-Nov-05	3	1	5	2006	1	++
517641	415345	20016928	het	30-Nov-05	2	2	5	2006	1	++
517641	415345	20016928	het	24-Oct-06	2	1	5	2007	2	++
517641	415345	20016928	het	07-Nov-06	2	2	5	2007	2	++
517641	415345	20016928	het	16-Oct-07	1	1	5	2008	3	++
517641	415345	20016928	het	06-Nov-07	3	2	5	2008	3	++
517641	415345	20016928	het	10-Oct-08	3	1	5	2009	4	++
517641	415345	20016928	het	29-Oct-08	3	2	5	2009	4	++
517660	415266	20023326	het	17-Nov-05	1	1	5	2006	1	++
517660	415266	20023326	het	30-Nov-05	2	2	5	2006	1	++
517660	415266	20023326	het	24-Oct-06	3	1	5	2007	2	++
517660	415266	20023326	het	07-Nov-06	3	2	5	2007	2	++
517660	415266	20023326	het	16-Oct-07	2	1	5	2008	3	++
517660	415266	20023326	het	06-Nov-07	2	2	5	2008	3	++
517660	415266	20023326	het	10-Oct-08	3	1	5	2009	4	++
517660	415266	20023326	het	29-Oct-08	2	2	5	2009	4	++
517677	415293	20023347	wild	17-Nov-05	2	1	5	2006	1	++
517677	415293	20023347	wild	30-Nov-05	2	2	5	2006	1	++
517677	415293	20023347	wild	24-Oct-06	3	1	5	2007	2	++
517677	415293	20023347	wild	07-Nov-06	2	2	5	2007	2	++
517678	415293	20023347	wild	17-Nov-05	3	1	5	2006	1	++
517678	415293	20023347	wild	30-Nov-05	3	2	5	2006	1	++
517678	415293	20023347	wild	06-Dec-05	2	2	5	2006	1	++
517678	415293	20023347	wild	24-Oct-06	3	1	5	2007	2	++
517678	415293	20023347	wild	07-Nov-06	3	2	5	2007	2	++
517678	415293	20023347	wild	16-Oct-07	5	1	5	2008	3	++
517678	415293	20023347	wild	06-Nov-07	3	2	5	2008	3	++
517678	415293	20023347	wild	10-Oct-08	3	1	5	2009	4	++
517678	415293	20023347	wild	29-Oct-08	4	2	5	2009	4	++
517686	415382	20023439	wild	17-Nov-05	2	1	5	2006	1	++
517686	415382	20023439	wild	30-Nov-05	1	2	5	2006	1	++
517686	415382	20023439	wild	24-Oct-06	2	1	5	2007	2	++
517686	415382	20023439	wild	07-Nov-06	2	2	5	2007	2	++
517713	415313	20023099	wild	17-Nov-05	1	1	5	2006	1	++
517713	415313	20023099	wild	30-Nov-05	1	2	5	2006	1	++
517713	415313	20023099	wild	24-Oct-06	3	1	5	2007	2	++
517713	415313	20023099	wild	07-Nov-06	3	2	5	2007	2	++
517713	415313	20023099	wild	16-Oct-07	3	1	5	2008	3	++
517713	415313	20023099	wild	06-Nov-07	2	2	5	2008	3	++
517713	415313	20023099	wild	10-Oct-08	2	1	5	2009	4	++
517713	415313	20023099	wild	29-Oct-08	2	2	5	2009	4	++
517737	415293	20016472	het	17-Nov-05	2	1	5	2006	1	++
517737	415293	20016472	het	30-Nov-05	2	2	5	2006	1	++
517737	415293	20016472	het	24-Oct-06	3	1	5	2007	2	++
517737	415293	20016472	het	07-Nov-06	2	2	5	2007	2	++
517742	415313	20023268	het	17-Nov-05	2	1	5	2006	1	++
517742	415313	20023268	het	30-Nov-05	2	2	5	2006	1	++
517742	415313	20023268	het	24-Oct-06	3	1	5	2007	2	++
517742	415313	20023268	het	07-Nov-06	3	2	5	2007	2	++
517742	415313	20023268	het	16-Oct-07	3	1	5	2008	3	++
517742	415313	20023268	het	06-Nov-07	3	2	5	2008	3	++
517742	415313	20023268	het	10-Oct-08	4	1	5	2009	4	++
517742	415313	20023268	het	29-Oct-08	4	2	5	2009	4	++
517744	415295	20023360	wild	17-Nov-05	1	1	5	2006	1	++
517744	415295	20023360	wild	30-Nov-05	2	2	5	2006	1	++
517744	415295	20023360	wild	24-Oct-06	2	1	5	2007	2	++
517744	415295	20023360	wild	07-Nov-06	2	2	5	2007	2	++
517744	415295	20023360	wild	16-Oct-07	2	1	5	2008	3	++
517744	415295	20023360	wild	06-Nov-07	2	2	5	2008	3	++
517744	415295	20023360	wild	10-Oct-08	3	1	5	2009	4	++
517744	415295	20023360	wild	29-Oct-08	2	2	5	2009	4	++
517752	415266	20023290	wild	17-Nov-05	1	1	5	2006	1	++
517752	415266	20023290	wild	30-Nov-05	2	2	5	2006	1	++
517752	415266	20023290	wild	24-Oct-06	3	1	5	2007	2	++
517752	415266	20023290	wild	07-Nov-06	3	2	5	2007	2	++
517752	415266	20023290	wild	16-Oct-07	3	1	5	2008	3	++
517752	415266	20023290	wild	06-Nov-07	2	2	5	2008	3	++
517752	415266	20023290	wild	10-Oct-08	4	1	5	2009	4	++
517752	415266	20023290	wild	29-Oct-08	3	2	5	2009	4	++
517757	415293	20023369	wild	17-Nov-05	2	1	5	2006	1	++
517757	415293	20023369	wild	30-Nov-05	2	2	5	2006	1	++
517757	415293	20023369	wild	24-Oct-06	2	1	5	2007	2	++
517757	415293	20023369	wild	07-Nov-06	2	2	5	2007	2	++
517757	415293	20023369	wild	16-Oct-07	2	1	5	2008	3	++
517757	415293	20023369	wild	06-Nov-07	2	2	5	2008	3	++
517757	415293	20023369	wild	10-Oct-08	3	1	5	2009	4	++
517757	415293	20023369	wild	29-Oct-08	2	2	5	2009	4	++
517760	415112	20016477	wild	17-Nov-05	3	1	5	2006	1	++
517760	415112	20016477	wild	30-Nov-05	2	2	5	2006	1	++
517760	415112	20016477	wild	24-Oct-06	4	1	5	2007	2	++
517760	415112	20016477	wild	07-Nov-06	4	2	5	2007	2	++
517760	415112	20016477	wild	16-Oct-07	4	1	5	2008	3	++
517760	415112	20016477	wild	06-Nov-07	4	2	5	2008	3	++
517778	415345	20023306	het	17-Nov-05	2	1	5	2006	1	++
517778	415345	20023306	het	30-Nov-05	2	2	5	2006	1	++
517778	415345	20023306	het	24-Oct-06	3	1	5	2007	2	++
517778	415345	20023306	het	07-Nov-06	3	2	5	2007	2	++
517778	415345	20023306	het	16-Oct-07	2	1	5	2008	3	++
517778	415345	20023306	het	06-Nov-07	3	2	5	2008	3	++
517778	415345	20023306	het	10-Oct-08	4	1	5	2009	4	++
517778	415345	20023306	het	29-Oct-08	4	2	5	2009	4	++
517782	415112	20023440	het	17-Nov-05	2	1	5	2006	1	++
517782	415112	20023440	het	30-Nov-05	1	2	5	2006	1	++
517782	415112	20023440	het	24-Oct-06	2	1	5	2007	2	++
517782	415112	20023440	het	07-Nov-06	2	2	5	2007	2	++
517782	415112	20023440	het	16-Oct-07	3	1	5	2008	3	++
517782	415112	20023440	het	06-Nov-07	2	2	5	2008	3	++
517782	415112	20023440	het	10-Oct-08	6	1	5	2009	4	++
517782	415112	20023440	het	29-Oct-08	3	2	5	2009	4	++
517788	415382	20023430	wild	17-Nov-05	2	1	5	2006	1	++
517788	415382	20023430	wild	30-Nov-05	2	2	5	2006	1	++
517788	415382	20023430	wild	24-Oct-06	2	1	5	2007	2	++
517788	415382	20023430	wild	07-Nov-06	3	2	5	2007	2	++
517788	415382	20023430	wild	16-Oct-07	2	1	5	2008	3	++
517788	415382	20023430	wild	06-Nov-07	3	2	5	2008	3	++
517788	415382	20023430	wild	10-Oct-08	3	1	5	2009	4	++
517788	415382	20023430	wild	29-Oct-08	3	2	5	2009	4	++
517811	415112	20023244	het	17-Nov-05	1	1	5	2006	1	++
517811	415112	20023244	het	30-Nov-05	2	2	5	2006	1	++
517811	415112	20023244	het	24-Oct-06	2	1	5	2007	2	++
517811	415112	20023244	het	07-Nov-06	2	2	5	2007	2	++
517811	415112	20023244	het	16-Oct-07	1	1	5	2008	3	++
517811	415112	20023244	het	06-Nov-07	2	2	5	2008	3	++
517811	415112	20023244	het	10-Oct-08	2	1	5	2009	4	++
517811	415112	20023244	het	29-Oct-08	2	2	5	2009	4	++
517880	415382	20035615	wild	17-Nov-05	2	1	5	2006	1	++
517880	415382	20035615	wild	30-Nov-05	2	2	5	2006	1	++
517880	415382	20035615	wild	24-Oct-06	3	1	5	2007	2	++
517880	415382	20035615	wild	07-Nov-06	2	2	5	2007	2	++
517880	415382	20035615	wild	16-Oct-07	2	1	5	2008	3	++
517880	415382	20035615	wild	06-Nov-07	2	2	5	2008	3	++
517887	415330	20035091	wild	17-Nov-05	2	1	5	2006	1	++
517887	415330	20035091	wild	30-Nov-05	3	2	5	2006	1	++
517887	415330	20035091	wild	24-Oct-06	4	1	5	2007	2	++
517887	415330	20035091	wild	07-Nov-06	4	2	5	2007	2	++
517887	415330	20035091	wild	16-Oct-07	4	1	5	2008	3	++
517887	415330	20035091	wild	06-Nov-07	3	2	5	2008	3	++
517900	415295	20035075	wild	17-Nov-05	1	1	5	2006	1	++
517900	415295	20035075	wild	30-Nov-05	2	2	5	2006	1	++
517900	415295	20035075	wild	24-Oct-06	3	1	5	2007	2	++
517900	415295	20035075	wild	07-Nov-06	3	2	5	2007	2	++
517900	415295	20035075	wild	16-Oct-07	3	1	5	2008	3	++
517900	415295	20035075	wild	06-Nov-07	4	2	5	2008	3	++
517900	415295	20035075	wild	10-Oct-08	3	1	5	2009	4	++
517900	415295	20035075	wild	29-Oct-08	4	2	5	2009	4	++
517908	415295	20035214	het	17-Nov-05	2	1	5	2006	1	++
517908	415295	20035214	het	30-Nov-05	2	2	5	2006	1	++
517908	415295	20035214	het	24-Oct-06	3	1	5	2007	2	++
517908	415295	20035214	het	07-Nov-06	3	2	5	2007	2	++
517908	415295	20035214	het	16-Oct-07	2	1	5	2008	3	++
517908	415295	20035214	het	06-Nov-07	2	2	5	2008	3	++
517940	415112	20035527	wild	17-Nov-05	1	1	5	2006	1	++
517940	415112	20035527	wild	30-Nov-05	1	2	5	2006	1	++
517940	415112	20035527	wild	24-Oct-06	3	1	5	2007	2	++
517940	415112	20035527	wild	07-Nov-06	2	2	5	2007	2	++
517940	415112	20035527	wild	16-Oct-07	2	1	5	2008	3	++
517940	415112	20035527	wild	06-Nov-07	2	2	5	2008	3	++
517940	415112	20035527	wild	10-Oct-08	3	1	5	2009	4	++
517940	415112	20035527	wild	29-Oct-08	2	2	5	2009	4	++
517947	415382	20035317	wild	17-Nov-05	2	1	5	2006	1	++
517947	415382	20035317	wild	30-Nov-05	2	2	5	2006	1	++
517947	415382	20035317	wild	24-Oct-06	3	1	5	2007	2	++
517947	415382	20035317	wild	07-Nov-06	3	2	5	2007	2	++
517947	415382	20035317	wild	16-Oct-07	2	1	5	2008	3	++
517947	415382	20035317	wild	06-Nov-07	3	2	5	2008	3	++
518007	415295	996114	wild	17-Nov-05	2	1	5	2006	1	++
518007	415295	996114	wild	30-Nov-05	1	2	5	2006	1	++
518007	415295	996114	wild	24-Oct-06	2	1	5	2007	2	++
518007	415295	996114	wild	07-Nov-06	2	2	5	2007	2	++
518014	415295	20002256	wild	17-Nov-05	2	1	5	2006	1	++
518014	415295	20002256	wild	06-Dec-05	1	2	5	2006	1	++
518014	415295	20002256	wild	24-Oct-06	2	1	5	2007	2	++
518014	415295	20002256	wild	07-Nov-06	2	2	5	2007	2	++
518014	415295	20002256	wild	16-Oct-07	3	1	5	2008	3	++
518014	415295	20002256	wild	06-Nov-07	2	2	5	2008	3	++
518014	415295	20002256	wild	10-Oct-08	5	1	5	2009	4	++
518014	415295	20002256	wild	29-Oct-08	4	2	5	2009	4	++
619128	517542	20016937	het	14-Nov-06	1	1	6	2007	1	++
619128	517542	20016937	het	24-Oct-07	2	1	6	2008	2	++
619128	517542	20016937	het	08-Nov-07	2	2	6	2008	2	++
619128	517542	20016937	het	16-Oct-08	4	1	6	2009	3	++
619128	517542	20016937	het	05-Nov-08	3	2	6	2009	3	++
619128	517542	20016937	het	13-Oct-09	4	1	6	2010	4	++
619128	517542	20016937	het	30-Oct-09	3	2	6	2010	4	++
619145	517812	20016562	wild	14-Nov-06	2	1	6	2007	1	++
619145	517812	20016562	wild	16-Oct-08	2	1	6	2009	3	++
619145	517812	20016562	wild	05-Nov-08	2	2	6	2009	3	++
619145	517812	20016562	wild	13-Oct-09	3	1	6	2010	4	++
619145	517812	20016562	wild	30-Oct-09	3	2	6	2010	4	++
619149	517605	20016624	wild	14-Nov-06	2	1	6	2007	1	++
619149	517605	20016624	wild	24-Oct-07	3	1	6	2008	2	++
619149	517605	20016624	wild	08-Nov-07	3	2	6	2008	2	++
619150	517605	20016624	wild	14-Nov-06	4	1	6	2007	1	++
619150	517605	20016624	wild	24-Oct-07	3	1	6	2008	2	++
619150	517605	20016624	wild	08-Nov-07	2	2	6	2008	2	++
619170	517698	20016517	wild	14-Nov-06	3	1	6	2007	1	++
619170	517698	20016517	wild	24-Oct-07	3	1	6	2008	2	++
619170	517698	20016517	wild	08-Nov-07	2	2	6	2008	2	++
619170	517698	20016517	wild	16-Oct-08	5	1	6	2009	3	++
619170	517698	20016517	wild	05-Nov-08	3	2	6	2009	3	++
619170	517698	20016517	wild	13-Oct-09	3	1	6	2010	4	++
619170	517698	20016517	wild	30-Oct-09	3	2	6	2010	4	++
619196	517812	20023306	het	21-Nov-06	2	2	6	2007	1	++
619196	517812	20023306	het	24-Oct-07	3	1	6	2008	2	++
619196	517812	20023306	het	08-Nov-07	1	2	6	2008	2	++
619196	517812	20023306	het	16-Oct-08	4	1	6	2009	3	++
619196	517812	20023306	het	05-Nov-08	1	2	6	2009	3	++
619196	517812	20023306	het	13-Oct-09	4	1	6	2010	4	++
619196	517812	20023306	het	30-Oct-09	3	2	6	2010	4	++
619202	517615	20023441	wild	14-Nov-06	3	1	6	2007	1	++
619202	517615	20023441	wild	24-Oct-07	2	1	6	2008	2	++
619202	517615	20023441	wild	08-Nov-07	2	2	6	2008	2	++
619212	517884	20023111	wild	14-Nov-06	1	1	6	2007	1	++
619212	517884	20023111	wild	24-Oct-07	2	1	6	2008	2	++
619212	517884	20023111	wild	08-Nov-07	1	2	6	2008	2	++
619218	518008	20023290	het	14-Nov-06	2	1	6	2007	1	++
619218	518008	20023290	het	24-Oct-07	2	1	6	2008	2	++
619218	518008	20023290	het	08-Nov-07	3	2	6	2008	2	++
619218	518008	20023290	het	16-Oct-08	3	1	6	2009	3	++
619218	518008	20023290	het	05-Nov-08	3	2	6	2009	3	++
619218	518008	20023290	het	13-Oct-09	3	1	6	2010	4	++
619222	518008	20023289	wild	14-Nov-06	2	1	6	2007	1	++
619222	518008	20023289	wild	24-Oct-07	2	1	6	2008	2	++
619222	518008	20023289	wild	08-Nov-07	2	2	6	2008	2	++
619222	518008	20023289	wild	16-Oct-08	3	1	6	2009	3	++
619222	518008	20023289	wild	05-Nov-08	2	2	6	2009	3	++
619222	518008	20023289	wild	13-Oct-09	3	1	6	2010	4	++
619222	518008	20023289	wild	30-Oct-09	3	2	6	2010	4	++
619241	517659	20023370	wild	14-Nov-06	3	1	6	2007	1	++
619241	517659	20023370	wild	24-Oct-07	3	1	6	2008	2	++
619241	517659	20023370	wild	08-Nov-07	3	2	6	2008	2	++
619241	517659	20023370	wild	16-Oct-08	4	1	6	2009	3	++
619241	517659	20023370	wild	05-Nov-08	3	2	6	2009	3	++
619241	517659	20023370	wild	13-Oct-09	3	1	6	2010	4	++
619241	517659	20023370	wild	30-Oct-09	4	2	6	2010	4	++
619244	517812	20023307	het	14-Nov-06	3	1	6	2007	1	++
619244	517812	20023307	het	24-Oct-07	2	1	6	2008	2	++
619244	517812	20023307	het	08-Nov-07	3	2	6	2008	2	++
619248	517884	20023251	het	14-Nov-06	4	1	6	2007	1	++
619248	517884	20023251	het	24-Oct-07	2	1	6	2008	2	++
619248	517884	20023251	het	08-Nov-07	2	2	6	2008	2	++
619248	517884	20023251	het	16-Oct-08	3	1	6	2009	3	++
619248	517884	20023251	het	05-Nov-08	2	2	6	2009	3	++
619248	517884	20023251	het	13-Oct-09	2	1	6	2010	4	++
619248	517884	20023251	het	30-Oct-09	3	2	6	2010	4	++
619249	517884	20023251	het	14-Nov-06	2	1	6	2007	1	++
619249	517884	20023251	het	24-Oct-07	2	1	6	2008	2	++
619249	517884	20023251	het	08-Nov-07	2	2	6	2008	2	++
619258	517812	20023099	het	14-Nov-06	1	1	6	2007	1	++
619258	517812	20023099	het	24-Oct-07	3	1	6	2008	2	++
619258	517812	20023099	het	08-Nov-07	3	2	6	2008	2	++
619258	517812	20023099	het	16-Oct-08	3	1	6	2009	3	++
619258	517812	20023099	het	05-Nov-08	3	2	6	2009	3	++
619262	517659	20035028	het	14-Nov-06	1	1	6	2007	1	++
619262	517659	20035028	het	24-Oct-07	3	1	6	2008	2	++
619262	517659	20035028	het	08-Nov-07	3	2	6	2008	2	++
619263	517812	20023423	het	14-Nov-06	1	1	6	2007	1	++
619263	517812	20023423	het	24-Oct-07	3	1	6	2008	2	++
619263	517812	20023423	het	08-Nov-07	2	2	6	2008	2	++
619263	517812	20023423	het	16-Oct-08	3	1	6	2009	3	++
619263	517812	20023423	het	05-Nov-08	2	2	6	2009	3	++
619263	517812	20023423	het	13-Oct-09	3	1	6	2010	4	++
619263	517812	20023423	het	30-Oct-09	3	2	6	2010	4	++
619271	517783	20023401	wild	14-Nov-06	3	1	6	2007	1	++
619271	517783	20023401	wild	24-Oct-07	3	1	6	2008	2	++
619271	517783	20023401	wild	08-Nov-07	3	2	6	2008	2	++
619271	517783	20023401	wild	16-Oct-08	3	1	6	2009	3	++
619271	517783	20023401	wild	05-Nov-08	4	2	6	2009	3	++
619271	517783	20023401	wild	13-Oct-09	3	1	6	2010	4	++
619271	517783	20023401	wild	30-Oct-09	4	2	6	2010	4	++
619273	517542	20035188	het	14-Nov-06	3	1	6	2007	1	++
619273	517542	20035188	het	24-Oct-07	3	1	6	2008	2	++
619273	517542	20035188	het	08-Nov-07	4	2	6	2008	2	++
619273	517542	20035188	het	16-Oct-08	5	1	6	2009	3	++
619273	517542	20035188	het	05-Nov-08	3	2	6	2009	3	++
619289	517698	20035268	het	14-Nov-06	2	1	6	2007	1	++
619289	517698	20035268	het	24-Oct-07	2	1	6	2008	2	++
619289	517698	20035268	het	08-Nov-07	2	2	6	2008	2	++
619289	517698	20035268	het	16-Oct-08	3	1	6	2009	3	++
619289	517698	20035268	het	05-Nov-08	3	2	6	2009	3	++
619289	517698	20035268	het	13-Oct-09	3	1	6	2010	4	++
619289	517698	20035268	het	30-Oct-09	3	2	6	2010	4	++
619297	517659	20035191	wild	14-Nov-06	2	1	6	2007	1	++
619297	517659	20035191	wild	24-Oct-07	2	1	6	2008	2	++
619297	517659	20035191	wild	08-Nov-07	3	2	6	2008	2	++
619297	517659	20035191	wild	16-Oct-08	4	1	6	2009	3	++
619297	517659	20035191	wild	05-Nov-08	3	2	6	2009	3	++
619319	518008	20023244	het	14-Nov-06	1	1	6	2007	1	++
619319	518008	20023244	het	24-Oct-07	2	1	6	2008	2	++
619319	518008	20023244	het	08-Nov-07	2	2	6	2008	2	++
619319	518008	20023244	het	16-Oct-08	4	1	6	2009	3	++
619319	518008	20023244	het	05-Nov-08	2	2	6	2009	3	++
619319	518008	20023244	het	13-Oct-09	3	1	6	2010	4	++
619319	518008	20023244	het	30-Oct-09	3	2	6	2010	4	++
619323	518008	20035529	wild	14-Nov-06	2	1	6	2007	1	++
619323	518008	20035529	wild	24-Oct-07	2	1	6	2008	2	++
619323	518008	20035529	wild	08-Nov-07	3	2	6	2008	2	++
619323	518008	20035529	wild	16-Oct-08	3	1	6	2009	3	++
619323	518008	20035529	wild	05-Nov-08	2	2	6	2009	3	++
619323	518008	20035529	wild	13-Oct-09	3	1	6	2010	4	++
619323	518008	20035529	wild	30-Oct-09	4	2	6	2010	4	++
619327	517605	415115	wild	14-Nov-06	2	1	6	2007	1	++
619330	517698	20035050	het	14-Nov-06	4	1	6	2007	1	++
619330	517698	20035050	het	24-Oct-07	2	1	6	2008	2	++
619330	517698	20035050	het	08-Nov-07	2	2	6	2008	2	++
619330	517698	20035050	het	16-Oct-08	3	1	6	2009	3	++
619330	517698	20035050	het	05-Nov-08	2	2	6	2009	3	++
619330	517698	20035050	het	13-Oct-09	4	1	6	2010	4	++
619330	517698	20035050	het	30-Oct-09	3	2	6	2010	4	++
619345	517783	20035054	wild	14-Nov-06	2	1	6	2007	1	++
619345	517783	20035054	wild	24-Oct-07	3	1	6	2008	2	++
619345	517783	20035054	wild	08-Nov-07	3	2	6	2008	2	++
619345	517783	20035054	wild	16-Oct-08	4	1	6	2009	3	++
619345	517783	20035054	wild	05-Nov-08	3	2	6	2009	3	++
619345	517783	20035054	wild	13-Oct-09	3	1	6	2010	4	++
619345	517783	20035054	wild	30-Oct-09	3	2	6	2010	4	++
619352	517542	20035097	het	14-Nov-06	3	1	6	2007	1	++
619352	517542	20035097	het	24-Oct-07	4	1	6	2008	2	++
619352	517542	20035097	het	08-Nov-07	2	2	6	2008	2	++
619352	517542	20035097	het	16-Oct-08	3	1	6	2009	3	++
619352	517542	20035097	het	05-Nov-08	4	2	6	2009	3	++
619353	517542	20035097	het	14-Nov-06	1	1	6	2007	1	++
619353	517542	20035097	het	24-Oct-07	3	1	6	2008	2	++
619353	517542	20035097	het	08-Nov-07	3	2	6	2008	2	++
619353	517542	20035097	het	16-Oct-08	3	1	6	2009	3	++
619353	517542	20035097	het	05-Nov-08	3	2	6	2009	3	++
619355	517650	20035192	wild	14-Nov-06	4	1	6	2007	1	++
619355	517650	20035192	wild	24-Oct-07	2	1	6	2008	2	++
619355	517650	20035192	wild	08-Nov-07	2	2	6	2008	2	++
619355	517650	20035192	wild	16-Oct-08	2	1	6	2009	3	++
619355	517650	20035192	wild	05-Nov-08	2	2	6	2009	3	++
619355	517650	20035192	wild	13-Oct-09	2	1	6	2010	4	++
619355	517650	20035192	wild	30-Oct-09	2	2	6	2010	4	++
619380	517542	415513	het	21-Nov-06	1	2	6	2007	1	++
619380	517542	415513	het	24-Oct-07	3	1	6	2008	2	++
619380	517542	415513	het	08-Nov-07	1	2	6	2008	2	++
619380	517542	415513	het	16-Oct-08	3	1	6	2009	3	++
619380	517542	415513	het	05-Nov-08	3	2	6	2009	3	++
619380	517542	415513	het	13-Oct-09	3	1	6	2010	4	++
619380	517542	415513	het	30-Oct-09	3	2	6	2010	4	++
619385	517783	20035369	wild	14-Nov-06	2	1	6	2007	1	++
619385	517783	20035369	wild	24-Oct-07	2	1	6	2008	2	++
619385	517783	20035369	wild	08-Nov-07	2	2	6	2008	2	++
619385	517783	20035369	wild	16-Oct-08	2	1	6	2009	3	++
619385	517783	20035369	wild	05-Nov-08	3	2	6	2009	3	++
619385	517783	20035369	wild	13-Oct-09	3	1	6	2010	4	++
619385	517783	20035369	wild	30-Oct-09	2	2	6	2010	4	++
619404	517542	415373	het	14-Nov-06	2	1	6	2007	1	++
619404	517542	415373	het	24-Oct-07	2	1	6	2008	2	++
619404	517542	415373	het	08-Nov-07	3	2	6	2008	2	++
619404	517542	415373	het	16-Oct-08	3	1	6	2009	3	++
619404	517542	415373	het	05-Nov-08	3	2	6	2009	3	++
619404	517542	415373	het	13-Oct-09	4	1	6	2010	4	++
619404	517542	415373	het	30-Oct-09	4	2	6	2010	4	++
619405	517650	20035527	wild	14-Nov-06	2	1	6	2007	1	++
619405	517650	20035527	wild	24-Oct-07	3	1	6	2008	2	++
619405	517650	20035527	wild	08-Nov-07	3	2	6	2008	2	++
619405	517650	20035527	wild	16-Oct-08	4	1	6	2009	3	++
619405	517650	20035527	wild	05-Nov-08	4	2	6	2009	3	++
619405	517650	20035527	wild	13-Oct-09	3	1	6	2010	4	++
619405	517650	20035527	wild	30-Oct-09	4	2	6	2010	4	++
619413	518008	415575	wild	14-Nov-06	2	1	6	2007	1	++
619413	518008	415575	wild	24-Oct-07	2	1	6	2008	2	++
619413	518008	415575	wild	08-Nov-07	3	2	6	2008	2	++
619413	518008	415575	wild	16-Oct-08	3	1	6	2009	3	++
619413	518008	415575	wild	05-Nov-08	3	2	6	2009	3	++
619413	518008	415575	wild	13-Oct-09	4	1	6	2010	4	++
619413	518008	415575	wild	30-Oct-09	3	2	6	2010	4	++
619451	517615	20035101	het	14-Nov-06	2	1	6	2007	1	++
619451	517615	20035101	het	24-Oct-07	2	1	6	2008	2	++
619451	517615	20035101	het	08-Nov-07	2	2	6	2008	2	++
619451	517615	20035101	het	16-Oct-08	3	1	6	2009	3	++
619451	517615	20035101	het	05-Nov-08	3	2	6	2009	3	++
619451	517615	20035101	het	13-Oct-09	3	1	6	2010	4	++
619451	517615	20035101	het	30-Oct-09	4	2	6	2010	4	++
619456	517812	415149	wild	14-Nov-06	2	1	6	2007	1	++
619456	517812	415149	wild	24-Oct-07	2	1	6	2008	2	++
619456	517812	415149	wild	08-Nov-07	2	2	6	2008	2	++
619456	517812	415149	wild	16-Oct-08	1	1	6	2009	3	++
619456	517812	415149	wild	05-Nov-08	4	2	6	2009	3	++
619456	517812	415149	wild	13-Oct-09	2	1	6	2010	4	++
619456	517812	415149	wild	30-Oct-09	3	2	6	2010	4	++
619468	517812	415146	wild	14-Nov-06	2	1	6	2007	1	++
619468	517812	415146	wild	24-Oct-07	2	1	6	2008	2	++
619468	517812	415146	wild	08-Nov-07	2	2	6	2008	2	++
619468	517812	415146	wild	16-Oct-08	3	1	6	2009	3	++
619468	517812	415146	wild	05-Nov-08	2	2	6	2009	3	++
619468	517812	415146	wild	13-Oct-09	2	1	6	2010	4	++
619468	517812	415146	wild	30-Oct-09	2	2	6	2010	4	++
619471	517783	415477	wild	14-Nov-06	2	1	6	2007	1	++
619627	517659	415355	het	14-Nov-06	2	1	6	2007	1	++
619627	517659	415355	het	24-Oct-07	3	1	6	2008	2	++
619627	517659	415355	het	08-Nov-07	4	2	6	2008	2	++
619636	517615	415302	wild	14-Nov-06	2	1	6	2007	1	++
619636	517615	415302	wild	24-Oct-07	2	1	6	2008	2	++
619636	517615	415302	wild	08-Nov-07	3	2	6	2008	2	++
619636	517615	415302	wild	16-Oct-08	2	1	6	2009	3	++
619636	517615	415302	wild	05-Nov-08	2	2	6	2009	3	++
619636	517615	415302	wild	13-Oct-09	3	1	6	2010	4	++
619636	517615	415302	wild	30-Oct-09	3	2	6	2010	4	++
619639	517659	415479	het	14-Nov-06	1	1	6	2007	1	++
619639	517659	415479	het	24-Oct-07	3	1	6	2008	2	++
619639	517659	415479	het	08-Nov-07	3	2	6	2008	2	++
619639	517659	415479	het	16-Oct-08	2	1	6	2009	3	++
619639	517659	415479	het	05-Nov-08	2	2	6	2009	3	++
619639	517659	415479	het	13-Oct-09	3	1	6	2010	4	++
619639	517659	415479	het	30-Oct-09	4	2	6	2010	4	++
619641	517659	415479	homo	14-Nov-06	3	1	6	2007	1	++
619641	517659	415479	homo	24-Oct-07	3	1	6	2008	2	++
619641	517659	415479	homo	08-Nov-07	4	2	6	2008	2	++
619645	517884	415403	het	14-Nov-06	4	1	6	2007	1	++
619649	517783	20023359	het	14-Nov-06	3	1	6	2007	1	++
619649	517783	20023359	het	24-Oct-07	3	1	6	2008	2	++
619649	517783	20023359	het	08-Nov-07	4	2	6	2008	2	++
619649	517783	20023359	het	16-Oct-08	4	1	6	2009	3	++
619649	517783	20023359	het	05-Nov-08	4	2	6	2009	3	++
619649	517783	20023359	het	13-Oct-09	3	1	6	2010	4	++
619649	517783	20023359	het	30-Oct-09	3	2	6	2010	4	++
619654	517783	20023523	wild	14-Nov-06	2	1	6	2007	1	++
619654	517783	20023523	wild	24-Oct-07	2	1	6	2008	2	++
619654	517783	20023523	wild	08-Nov-07	2	2	6	2008	2	++
619654	517783	20023523	wild	16-Oct-08	2	1	6	2009	3	++
619654	517783	20023523	wild	05-Nov-08	2	2	6	2009	3	++
619654	517783	20023523	wild	13-Oct-09	2	1	6	2010	4	++
619654	517783	20023523	wild	30-Oct-09	2	2	6	2010	4	++
619665	517783	20023400	wild	14-Nov-06	2	1	6	2007	1	++
619665	517783	20023400	wild	24-Oct-07	2	1	6	2008	2	++
619665	517783	20023400	wild	08-Nov-07	3	2	6	2008	2	++
619665	517783	20023400	wild	16-Oct-08	2	1	6	2009	3	++
619665	517783	20023400	wild	05-Nov-08	3	2	6	2009	3	++
619665	517783	20023400	wild	13-Oct-09	4	1	6	2010	4	++
619665	517783	20023400	wild	30-Oct-09	3	2	6	2010	4	++
619668	517650	20035333	wild	14-Nov-06	2	1	6	2007	1	++
619668	517650	20035333	wild	24-Oct-07	2	1	6	2008	2	++
619668	517650	20035333	wild	08-Nov-07	2	2	6	2008	2	++
619668	517650	20035333	wild	16-Oct-08	3	1	6	2009	3	++
619668	517650	20035333	wild	05-Nov-08	2	2	6	2009	3	++
619668	517650	20035333	wild	13-Oct-09	3	1	6	2010	4	++
619668	517650	20035333	wild	30-Oct-09	3	2	6	2010	4	++
7110197	619401	20035529	wild	13-Nov-07	2	1	7	2008	1	++
7110197	619401	20035529	wild	29-Nov-07	2	2	7	2008	1	++
7110197	619401	20035529	wild	23-Oct-08	2	1	7	2009	2	++
7110197	619401	20035529	wild	10-Nov-08	3	2	7	2009	2	++
7110197	619401	20035529	wild	15-Oct-09	3	1	7	2010	3	++
7110197	619401	20035529	wild	03-Nov-09	3	2	7	2010	3	++
7110198	619401	20035529	het	13-Nov-07	3	1	7	2008	1	++
7110198	619401	20035529	het	29-Nov-07	3	2	7	2008	1	++
7110198	619401	20035529	het	23-Oct-08	3	1	7	2009	2	++
7110198	619401	20035529	het	10-Nov-08	2	2	7	2009	2	++
7110198	619401	20035529	het	15-Oct-09	3	1	7	2010	3	++
7110198	619401	20035529	het	03-Nov-09	3	2	7	2010	3	++
7110203	619267	20035188	het	13-Nov-07	2	1	7	2008	1	++
7110203	619267	20035188	het	29-Nov-07	2	2	7	2008	1	++
7110203	619267	20035188	het	23-Oct-08	4	1	7	2009	2	++
7110203	619267	20035188	het	10-Nov-08	3	2	7	2009	2	++
7110203	619267	20035188	het	15-Oct-09	2	1	7	2010	3	++
7110203	619267	20035188	het	03-Nov-09	4	2	7	2010	3	++
7110205	619267	20035188	het	13-Nov-07	2	1	7	2008	1	++
7110205	619267	20035188	het	29-Nov-07	2	2	7	2008	1	++
7110205	619267	20035188	het	23-Oct-08	3	1	7	2009	2	++
7110205	619267	20035188	het	10-Nov-08	3	2	7	2009	2	++
7110210	619191	20035097	het	21-Nov-07	3	2	7	2008	1	++
7110210	619191	20035097	het	10-Dec-07	3	2	7	2008	1	++
7110210	619191	20035097	het	23-Oct-08	3	1	7	2009	2	++
7110210	619191	20035097	het	10-Nov-08	3	2	7	2009	2	++
7110210	619191	20035097	het	15-Oct-09	3	1	7	2010	3	++
7110210	619191	20035097	het	03-Nov-09	4	2	7	2010	3	++
7110212	619401	20035268	het	13-Nov-07	2	1	7	2008	1	++
7110212	619401	20035268	het	29-Nov-07	2	2	7	2008	1	++
7110212	619401	20035268	het	23-Oct-08	3	1	7	2009	2	++
7110212	619401	20035268	het	10-Nov-08	3	2	7	2009	2	++
7110212	619401	20035268	het	15-Oct-09	2	1	7	2010	3	++
7110212	619401	20035268	het	03-Nov-09	3	2	7	2010	3	++
7110217	619629	20035369	het	13-Nov-07	1	1	7	2008	1	++
7110217	619629	20035369	het	29-Nov-07	2	2	7	2008	1	++
7110217	619629	20035369	het	23-Oct-08	2	1	7	2009	2	++
7110217	619629	20035369	het	10-Nov-08	3	2	7	2009	2	++
7110217	619629	20035369	het	15-Oct-09	2	1	7	2010	3	++
7110217	619629	20035369	het	03-Nov-09	3	2	7	2010	3	++
7110220	619629	20035615	het	13-Nov-07	2	1	7	2008	1	++
7110220	619629	20035615	het	29-Nov-07	1	2	7	2008	1	++
7110220	619629	20035615	het	23-Oct-08	3	1	7	2009	2	++
7110220	619629	20035615	het	10-Nov-08	2	2	7	2009	2	++
7110220	619629	20035615	het	15-Oct-09	4	1	7	2010	3	++
7110220	619629	20035615	het	03-Nov-09	3	2	7	2010	3	++
7110230	619267	20035297	het	13-Nov-07	2	1	7	2008	1	++
7110230	619267	20035297	het	29-Nov-07	2	2	7	2008	1	++
7110230	619267	20035297	het	23-Oct-08	2	1	7	2009	2	++
7110230	619267	20035297	het	10-Nov-08	2	2	7	2009	2	++
7110230	619267	20035297	het	15-Oct-09	3	1	7	2010	3	++
7110230	619267	20035297	het	03-Nov-09	3	2	7	2010	3	++
7110231	619267	20035297	het	13-Nov-07	1	1	7	2008	1	++
7110231	619267	20035297	het	29-Nov-07	2	2	7	2008	1	++
7110231	619267	20035297	het	23-Oct-08	3	1	7	2009	2	++
7110231	619267	20035297	het	10-Nov-08	3	2	7	2009	2	++
7110232	619267	20035297	het	13-Nov-07	2	1	7	2008	1	++
7110232	619267	20035297	het	29-Nov-07	2	2	7	2008	1	++
7110232	619267	20035297	het	23-Oct-08	2	1	7	2009	2	++
7110232	619267	20035297	het	10-Nov-08	1	2	7	2009	2	++
7110236	619152	20035215	het	13-Nov-07	1	1	7	2008	1	++
7110236	619152	20035215	het	29-Nov-07	2	2	7	2008	1	++
7110236	619152	20035215	het	23-Oct-08	2	1	7	2009	2	++
7110236	619152	20035215	het	10-Nov-08	3	2	7	2009	2	++
7110236	619152	20035215	het	15-Oct-09	2	1	7	2010	3	++
7110236	619152	20035215	het	03-Nov-09	2	2	7	2010	3	++
7110275	619267	20035317	het	13-Nov-07	3	1	7	2008	1	++
7110275	619267	20035317	het	29-Nov-07	2	2	7	2008	1	++
7110275	619267	20035317	het	23-Oct-08	3	1	7	2009	2	++
7110275	619267	20035317	het	10-Nov-08	4	2	7	2009	2	++
7110275	619267	20035317	het	15-Oct-09	3	1	7	2010	3	++
7110275	619267	20035317	het	03-Nov-09	2	2	7	2010	3	++
7110284	619356	20035318	het	21-Nov-07	2	2	7	2008	1	++
7110284	619356	20035318	het	10-Dec-07	2	2	7	2008	1	++
7110284	619356	20035318	het	23-Oct-08	4	1	7	2009	2	++
7110284	619356	20035318	het	10-Nov-08	3	2	7	2009	2	++
7110284	619356	20035318	het	15-Oct-09	4	1	7	2010	3	++
7110284	619356	20035318	het	03-Nov-09	3	2	7	2010	3	++
7110286	619356	20035318	het	13-Nov-07	2	1	7	2008	1	++
7110286	619356	20035318	het	29-Nov-07	2	2	7	2008	1	++
7110286	619356	20035318	het	23-Oct-08	3	1	7	2009	2	++
7110286	619356	20035318	het	10-Nov-08	3	2	7	2009	2	++
7110286	619356	20035318	het	15-Oct-09	4	1	7	2010	3	++
7110286	619356	20035318	het	03-Nov-09	3	2	7	2010	3	++
7110291	619253	20035515	wild	13-Nov-07	2	1	7	2008	1	++
7110291	619253	20035515	wild	29-Nov-07	2	2	7	2008	1	++
7110291	619253	20035515	wild	23-Oct-08	3	1	7	2009	2	++
7110291	619253	20035515	wild	10-Nov-08	2	2	7	2009	2	++
7110291	619253	20035515	wild	15-Oct-09	2	1	7	2010	3	++
7110291	619253	20035515	wild	03-Nov-09	2	2	7	2010	3	++
7110312	619246	20035101	het	13-Nov-07	1	1	7	2008	1	++
7110312	619246	20035101	het	29-Nov-07	2	2	7	2008	1	++
7110312	619246	20035101	het	23-Oct-08	2	1	7	2009	2	++
7110312	619246	20035101	het	10-Nov-08	2	2	7	2009	2	++
7110312	619246	20035101	het	15-Oct-09	3	1	7	2010	3	++
7110312	619246	20035101	het	03-Nov-09	2	2	7	2010	3	++
7110317	619401	415309	het	13-Nov-07	2	1	7	2008	1	++
7110317	619401	415309	het	29-Nov-07	3	2	7	2008	1	++
7110317	619401	415309	het	23-Oct-08	3	1	7	2009	2	++
7110317	619401	415309	het	10-Nov-08	2	2	7	2009	2	++
7110317	619401	415309	het	15-Oct-09	3	1	7	2010	3	++
7110317	619401	415309	het	03-Nov-09	4	2	7	2010	3	++
7110321	619152	415127	wild	13-Nov-07	1	1	7	2008	1	++
7110321	619152	415127	wild	29-Nov-07	2	2	7	2008	1	++
7110321	619152	415127	wild	23-Oct-08	3	1	7	2009	2	++
7110321	619152	415127	wild	10-Nov-08	3	2	7	2009	2	++
7110321	619152	415127	wild	15-Oct-09	3	1	7	2010	3	++
7110321	619152	415127	wild	03-Nov-09	3	2	7	2010	3	++
7110329	619284	20035422	wild	13-Nov-07	3	1	7	2008	1	++
7110329	619284	20035422	wild	29-Nov-07	1	2	7	2008	1	++
7110329	619284	20035422	wild	23-Oct-08	2	1	7	2009	2	++
7110329	619284	20035422	wild	10-Nov-08	2	2	7	2009	2	++
7110334	619267	415414	wild	13-Nov-07	2	1	7	2008	1	++
7110334	619267	415414	wild	29-Nov-07	2	2	7	2008	1	++
7110334	619267	415414	wild	23-Oct-08	5	1	7	2009	2	++
7110334	619267	415414	wild	10-Nov-08	3	2	7	2009	2	++
7110338	619284	415146	wild	13-Nov-07	2	1	7	2008	1	++
7110338	619284	415146	wild	29-Nov-07	2	2	7	2008	1	++
7110338	619284	415146	wild	23-Oct-08	2	1	7	2009	2	++
7110338	619284	415146	wild	10-Nov-08	2	2	7	2009	2	++
7110338	619284	415146	wild	15-Oct-09	2	1	7	2010	3	++
7110338	619284	415146	wild	03-Nov-09	2	2	7	2010	3	++
7110342	619356	415319	het	13-Nov-07	2	1	7	2008	1	++
7110342	619356	415319	het	29-Nov-07	2	2	7	2008	1	++
7110342	619356	415319	het	23-Oct-08	2	1	7	2009	2	++
7110342	619356	415319	het	10-Nov-08	2	2	7	2009	2	++
7110342	619356	415319	het	15-Oct-09	2	1	7	2010	3	++
7110342	619356	415319	het	03-Nov-09	3	2	7	2010	3	++
7110352	619191	415104	het	13-Nov-07	1	1	7	2008	1	++
7110352	619191	415104	het	29-Nov-07	1	2	7	2008	1	++
7110352	619191	415104	het	23-Oct-08	2	1	7	2009	2	++
7110352	619191	415104	het	10-Nov-08	2	2	7	2009	2	++
7110352	619191	415104	het	15-Oct-09	2	1	7	2010	3	++
7110352	619191	415104	het	03-Nov-09	3	2	7	2010	3	++
7110357	619246	415379	het	13-Nov-07	2	1	7	2008	1	++
7110357	619246	415379	het	29-Nov-07	2	2	7	2008	1	++
7110357	619246	415379	het	23-Oct-08	2	1	7	2009	2	++
7110357	619246	415379	het	10-Nov-08	3	2	7	2009	2	++
7110357	619246	415379	het	15-Oct-09	3	1	7	2010	3	++
7110357	619246	415379	het	03-Nov-09	3	2	7	2010	3	++
7110358	619246	415379	wild	13-Nov-07	1	1	7	2008	1	++
7110358	619246	415379	wild	29-Nov-07	1	2	7	2008	1	++
7110358	619246	415379	wild	23-Oct-08	2	1	7	2009	2	++
7110358	619246	415379	wild	10-Nov-08	2	2	7	2009	2	++
7110358	619246	415379	wild	15-Oct-09	2	1	7	2010	3	++
7110358	619246	415379	wild	03-Nov-09	2	2	7	2010	3	++
7110367	619152	415364	het	13-Nov-07	2	1	7	2008	1	++
7110367	619152	415364	het	29-Nov-07	3	2	7	2008	1	++
7110367	619152	415364	het	23-Oct-08	3	1	7	2009	2	++
7110367	619152	415364	het	10-Nov-08	3	2	7	2009	2	++
7110367	619152	415364	het	15-Oct-09	2	1	7	2010	3	++
7110367	619152	415364	het	03-Nov-09	3	2	7	2010	3	++
7110373	619356	415149	wild	13-Nov-07	2	1	7	2008	1	++
7110373	619356	415149	wild	29-Nov-07	1	2	7	2008	1	++
7110373	619356	415149	wild	23-Oct-08	2	1	7	2009	2	++
7110373	619356	415149	wild	10-Nov-08	2	2	7	2009	2	++
7110373	619356	415149	wild	15-Oct-09	1	1	7	2010	3	++
7110373	619356	415149	wild	03-Nov-09	2	2	7	2010	3	++
7110392	619356	415403	het	13-Nov-07	1	1	7	2008	1	++
7110392	619356	415403	het	10-Dec-07	1	2	7	2008	1	++
7110392	619356	415403	het	23-Oct-08	3	1	7	2009	2	++
7110392	619356	415403	het	10-Nov-08	2	2	7	2009	2	++
7110392	619356	415403	het	15-Oct-09	2	1	7	2010	3	++
7110392	619356	415403	het	03-Nov-09	2	2	7	2010	3	++
7110404	619284	517788	wild	13-Nov-07	1	1	7	2008	1	++
7110404	619284	517788	wild	29-Nov-07	2	2	7	2008	1	++
7110404	619284	517788	wild	23-Oct-08	2	1	7	2009	2	++
7110404	619284	517788	wild	10-Nov-08	2	2	7	2009	2	++
7110404	619284	517788	wild	15-Oct-09	2	1	7	2010	3	++
7110404	619284	517788	wild	03-Nov-09	3	2	7	2010	3	++
7110415	619401	415303	wild	13-Nov-07	2	1	7	2008	1	++
7110415	619401	415303	wild	29-Nov-07	2	2	7	2008	1	++
7110415	619401	415303	wild	23-Oct-08	4	1	7	2009	2	++
7110415	619401	415303	wild	10-Nov-08	3	2	7	2009	2	++
7110415	619401	415303	wild	15-Oct-09	3	1	7	2010	3	++
7110415	619401	415303	wild	03-Nov-09	3	2	7	2010	3	++
7110427	619629	517688	wild	13-Nov-07	1	1	7	2008	1	++
7110427	619629	517688	wild	10-Dec-07	2	2	7	2008	1	++
7110427	619629	517688	wild	23-Oct-08	2	1	7	2009	2	++
7110427	619629	517688	wild	10-Nov-08	3	2	7	2009	2	++
7110427	619629	517688	wild	15-Oct-09	2	1	7	2010	3	++
7110427	619629	517688	wild	03-Nov-09	2	2	7	2010	3	++
7110438	619356	415257	het	13-Nov-07	1	1	7	2008	1	++
7110438	619356	415257	het	10-Dec-07	1	2	7	2008	1	++
7110438	619356	415257	het	23-Oct-08	2	1	7	2009	2	++
7110438	619356	415257	het	10-Nov-08	2	2	7	2009	2	++
7110438	619356	415257	het	15-Oct-09	3	1	7	2010	3	++
7110438	619356	415257	het	03-Nov-09	3	2	7	2010	3	++
7110462	619629	517990	het	13-Nov-07	2	1	7	2008	1	++
7110462	619629	517990	het	29-Nov-07	2	2	7	2008	1	++
7110462	619629	517990	het	23-Oct-08	3	1	7	2009	2	++
7110462	619629	517990	het	10-Nov-08	3	2	7	2009	2	++
7110462	619629	517990	het	15-Oct-09	3	1	7	2010	3	++
7110462	619629	517990	het	03-Nov-09	4	2	7	2010	3	++
7110534	619267	517737	wild	13-Nov-07	3	1	7	2008	1	++
7110534	619267	517737	wild	29-Nov-07	2	2	7	2008	1	++
7110534	619267	517737	wild	23-Oct-08	3	1	7	2009	2	++
7110534	619267	517737	wild	10-Nov-08	2	2	7	2009	2	++
7110534	619267	517737	wild	15-Oct-09	3	1	7	2010	3	++
7110534	619267	517737	wild	03-Nov-09	2	2	7	2010	3	++
7110588	619246	415479	het	13-Nov-07	2	1	7	2008	1	++
7110588	619246	415479	het	29-Nov-07	3	2	7	2008	1	++
7110588	619246	415479	het	23-Oct-08	3	1	7	2009	2	++
7110588	619246	415479	het	10-Nov-08	2	2	7	2009	2	++
7110588	619246	415479	het	15-Oct-09	3	1	7	2010	3	++
7110588	619246	415479	het	03-Nov-09	3	2	7	2010	3	++
415248	20035480	20002521	wild	18-Nov-04	2	1	4	2005	1	++
415248	20035480	20002521	wild	17-Dec-04	2	2	4	2005	1	++
415248	20035480	20002521	wild	24-Oct-05	3	1	4	2006	2	++
415248	20035480	20002521	wild	10-Nov-05	3	2	4	2006	2	++
517622	415293	20016594	wild	17-Nov-05	2	1	5	2006	1	++
517622	415293	20016594	wild	30-Nov-05	2	2	5	2006	1	++
517622	415293	20016594	wild	24-Oct-06	3	1	5	2007	2	++
517622	415293	20016594	wild	07-Nov-06	2	2	5	2007	2	++
517622	415293	20016594	wild	16-Oct-07	2	1	5	2008	3	++
517622	415293	20016594	wild	06-Nov-07	2	2	5	2008	3	++
517622	415293	20016594	wild	10-Oct-08	3	1	5	2009	4	++
517622	415293	20016594	wild	29-Oct-08	2	2	5	2009	4	++
517680	415330	20023251	wild	17-Nov-05	2	1	5	2006	1	++
517680	415330	20023251	wild	30-Nov-05	2	2	5	2006	1	++
517680	415330	20023251	wild	24-Oct-06	3	1	5	2007	2	++
517680	415330	20023251	wild	07-Nov-06	3	2	5	2007	2	++
517680	415330	20023251	wild	16-Oct-07	3	1	5	2008	3	++
517680	415330	20023251	wild	06-Nov-07	3	2	5	2008	3	++
517680	415330	20023251	wild	10-Oct-08	4	1	5	2009	4	++
517680	415330	20023251	wild	29-Oct-08	3	2	5	2009	4	++
619221	518008	20023289	wild	14-Nov-06	2	1	6	2007	1	++
619221	518008	20023289	wild	24-Oct-07	2	1	6	2008	2	++
619221	518008	20023289	wild	08-Nov-07	2	2	6	2008	2	++
415472	20023285	20016611	wild	18-Nov-04	3	1	4	2005	1	S1/+
415472	20023285	20016611	wild	07-Dec-04	3	2	4	2005	1	S1/+
415472	20023285	20016611	wild	24-Oct-05	4	1	4	2006	2	S1/+
415472	20023285	20016611	wild	10-Nov-05	5	2	4	2006	2	S1/+
415472	20023285	20016611	wild	17-Oct-06	3	1	4	2007	3	S1/+
415472	20023285	20016611	wild	07-Nov-06	5	2	4	2007	3	S1/+
415472	20023285	20016611	wild	10-Oct-07	3	1	4	2008	4	S1/+
415472	20023285	20016611	wild	01-Nov-07	5	2	4	2008	4	S1/+
415473	20023285	20016611	het	18-Nov-04	3	1	4	2005	1	S1/+
415473	20023285	20016611	het	07-Dec-04	3	2	4	2005	1	S1/+
415473	20023285	20016611	het	24-Oct-05	4	1	4	2006	2	S1/+
415473	20023285	20016611	het	10-Nov-05	5	2	4	2006	2	S1/+
415473	20023285	20016611	het	17-Oct-06	4	1	4	2007	3	S1/+
415473	20023285	20016611	het	07-Nov-06	5	2	4	2007	3	S1/+
415473	20023285	20016611	het	10-Oct-07	5	1	4	2008	4	S1/+
415473	20023285	20016611	het	01-Nov-07	3	2	4	2008	4	S1/+
415504	20035601	20022131	het	18-Nov-04	4	1	4	2005	1	S1/+
415504	20035601	20022131	het	07-Dec-04	3	2	4	2005	1	S1/+
415504	20035601	20022131	het	24-Oct-05	3	1	4	2006	2	S1/+
415504	20035601	20022131	het	10-Nov-05	4	2	4	2006	2	S1/+
517689	415369	20016599	wild	17-Nov-05	2	1	5	2006	1	S1/+
517689	415369	20016599	wild	30-Nov-05	3	2	5	2006	1	S1/+
517689	415369	20016599	wild	24-Oct-06	3	1	5	2007	2	S1/+
517689	415369	20016599	wild	07-Nov-06	3	2	5	2007	2	S1/+
517689	415369	20016599	wild	16-Oct-07	3	1	5	2008	3	S1/+
517689	415369	20016599	wild	06-Nov-07	4	2	5	2008	3	S1/+
517689	415369	20016599	wild	10-Oct-08	5	1	5	2009	4	S1/+
517689	415369	20016599	wild	29-Oct-08	3	2	5	2009	4	S1/+
517694	415369	20023507	wild	17-Nov-05	1	1	5	2006	1	S1/+
517694	415369	20023507	wild	06-Dec-05	2	2	5	2006	1	S1/+
517694	415369	20023507	wild	24-Oct-06	6	1	5	2007	2	S1/+
517694	415369	20023507	wild	07-Nov-06	5	2	5	2007	2	S1/+
517704	415382	20016699	wild	17-Nov-05	2	1	5	2006	1	S1/+
517704	415382	20016699	wild	30-Nov-05	2	2	5	2006	1	S1/+
517704	415382	20016699	wild	24-Oct-06	2	1	5	2007	2	S1/+
517704	415382	20016699	wild	07-Nov-06	4	2	5	2007	2	S1/+
517786	415369	20023423	wild	17-Nov-05	4	1	5	2006	1	S1/+
517786	415369	20023423	wild	30-Nov-05	4	2	5	2006	1	S1/+
517786	415369	20023423	wild	24-Oct-06	3	1	5	2007	2	S1/+
517786	415369	20023423	wild	07-Nov-06	4	2	5	2007	2	S1/+
517786	415369	20023423	wild	16-Oct-07	4	1	5	2008	3	S1/+
517786	415369	20023423	wild	06-Nov-07	4	2	5	2008	3	S1/+
517786	415369	20023423	wild	10-Oct-08	8	1	5	2009	4	S1/+
517786	415369	20023423	wild	29-Oct-08	3	2	5	2009	4	S1/+
619215	517542	20023121	homo	14-Nov-06	3	1	6	2007	1	S1/+
619215	517542	20023121	homo	24-Oct-07	6	1	6	2008	2	S1/+
619215	517542	20023121	homo	08-Nov-07	3	2	6	2008	2	S1/+
619215	517542	20023121	homo	16-Oct-08	4	1	6	2009	3	S1/+
619215	517542	20023121	homo	05-Nov-08	5	2	6	2009	3	S1/+
619215	517542	20023121	homo	13-Oct-09	5	1	6	2010	4	S1/+
619215	517542	20023121	homo	30-Oct-09	6	2	6	2010	4	S1/+
7110273	619629	20035408	het	13-Nov-07	3	1	7	2008	1	S1/+
7110273	619629	20035408	het	10-Dec-07	3	2	7	2008	1	S1/+
7110273	619629	20035408	het	23-Oct-08	5	1	7	2009	2	S1/+
7110273	619629	20035408	het	10-Nov-08	5	2	7	2009	2	S1/+
7110273	619629	20035408	het	15-Oct-09	4	1	7	2010	3	S1/+
7110273	619629	20035408	het	03-Nov-09	4	2	7	2010	3	S1/+
7110323	619152	415127	het	13-Nov-07	4	1	7	2008	1	S1/+
7110323	619152	415127	het	29-Nov-07	3	2	7	2008	1	S1/+
7110323	619152	415127	het	23-Oct-08	5	1	7	2009	2	S1/+
7110323	619152	415127	het	10-Nov-08	5	2	7	2009	2	S1/+
415242	20023187	20002027	wild	18-Nov-04	4	1	4	2005	1	S2/+
415242	20023187	20002027	wild	07-Dec-04	4	2	4	2005	1	S2/+
415242	20023187	20002027	wild	24-Oct-05	5	1	4	2006	2	S2/+
415242	20023187	20002027	wild	10-Nov-05	6	2	4	2006	2	S2/+
415242	20023187	20002027	wild	17-Oct-06	6	1	4	2007	3	S2/+
415242	20023187	20002027	wild	07-Nov-06	6	2	4	2007	3	S2/+
415242	20023187	20002027	wild	10-Oct-07	6	1	4	2008	4	S2/+
415242	20023187	20002027	wild	01-Nov-07	6	2	4	2008	4	S2/+
415403	20035225	20016528	wild	18-Nov-04	2	1	4	2005	1	S2/+
415403	20035225	20016528	wild	03-Dec-04	2	2	4	2005	1	S2/+
415403	20035225	20016528	wild	24-Oct-05	3	1	4	2006	2	S2/+
415403	20035225	20016528	wild	10-Nov-05	3	2	4	2006	2	S2/+
415403	20035225	20016528	wild	17-Oct-06	3	1	4	2007	3	S2/+
415403	20035225	20016528	wild	07-Nov-06	4	2	4	2007	3	S2/+
7110201	619350	20035059	het	13-Nov-07	1	1	7	2008	1	S2/+
7110201	619350	20035059	het	29-Nov-07	2	2	7	2008	1	S2/+
7110201	619350	20035059	het	23-Oct-08	4	1	7	2009	2	S2/+
7110201	619350	20035059	het	10-Nov-08	3	2	7	2009	2	S2/+
7110201	619350	20035059	het	15-Oct-09	3	1	7	2010	3	S2/+
7110201	619350	20035059	het	03-Nov-09	4	2	7	2010	3	S2/+
7110263	619350	20035214	het	13-Nov-07	5	1	7	2008	1	S2/+
7110263	619350	20035214	het	29-Nov-07	3	2	7	2008	1	S2/+
7110263	619350	20035214	het	23-Oct-08	5	1	7	2009	2	S2/+
7110263	619350	20035214	het	10-Nov-08	5	2	7	2009	2	S2/+
7110263	619350	20035214	het	15-Oct-09	5	1	7	2010	3	S2/+
7110263	619350	20035214	het	03-Nov-09	5	2	7	2010	3	S2/+
