# Supplementary material for: Direct Evidence on the Contribution of a Missense Mutation in GDF9 to Variation in Ovulation Rate of Finnsheep
Source: PLoS One. 2014 Apr 21;9(4):e95251. doi: 10.1371/journal.pone.0095251 (PMC3994038; doi:10.1371/journal.pone.0095251)
Supplement: Table S2 — Finnsheep data. (CSV) [file pone.0095251.s003.csv]

Supplementray Table S2: Finn data
Tag_no	Line	GDF9	YRRC	Tor	Cycle	Eweage
948002	2929	het	96	1	1	2
948002	2929	het	96	1	2	2
948005	3939	homo	95	2	2	1
948005	3939	homo	95	4	1	1
948005	3939	homo	96	5	1	2
948005	3939	homo	96	5	2	2
948035	2929	wild	95	2	2	1
948035	2929	wild	95	3	1	1
948035	2929	wild	96	2	1	2
948035	2929	wild	96	3	2	2
948043	2929	het	95	2	2	1
948043	2929	het	95	3	1	1
948043	2929	het	96	2	1	2
948043	2929	het	96	3	2	2
948046	2929	wild	95	2	2	1
948046	2929	wild	95	3	1	1
948046	2929	wild	96	3	1	2
948046	2929	wild	96	3	2	2
948060	1919	wild	95	2	1	1
948060	1919	wild	95	2	2	1
948060	1919	wild	96	2	1	2
948060	1919	wild	96	2	2	2
948067	2929	het	95	2	1	1
948067	2929	het	95	2	2	1
948067	2929	het	96	2	2	2
948067	2929	het	96	3	1	2
948070	2929	het	95	3	1	1
948070	2929	het	95	3	2	1
948070	2929	het	96	4	2	2
948070	2929	het	96	5	1	2
948083	2929	wild	95	2	1	1
948083	2929	wild	95	2	2	1
948083	2929	wild	96	2	1	2
948083	2929	wild	96	2	2	2
948085	1919	wild	95	1	1	1
948085	1919	wild	95	1	2	1
948085	1919	wild	96	2	1	2
948085	1919	wild	96	2	2	2
948089	2929	wild	95	2	1	1
948089	2929	wild	95	2	2	1
948089	2929	wild	96	2	1	2
948089	2929	wild	96	3	2	2
948122	3939	homo	95	3	2	1
948122	3939	homo	95	4	1	1
948122	3939	homo	96	5	1	2
948122	3939	homo	96	5	2	2
948123	3939	homo	95	3	2	1
948123	3939	homo	95	5	1	1
948123	3939	homo	96	6	1	2
948123	3939	homo	96	6	2	2
948129	3939	homo	95	5	1	1
948129	3939	homo	95	5	2	1
948129	3939	homo	96	5	1	2
948129	3939	homo	96	5	2	2
952520	1919	het	96	2	1	1
952520	1919	het	96	2	2	1
952520	1919	het	97	2	2	2
952520	1919	het	97	3	1	2
952521	1919	wild	96	2	1	1
952521	1919	wild	96	2	2	1
952521	1919	wild	97	2	1	2
952521	1919	wild	97	2	2	2
952522	1919	wild	96	2	1	1
952522	1919	wild	96	3	2	1
952522	1919	wild	97	3	1	2
952522	1919	wild	97	5	2	2
952527	1919	wild	96	1	2	1
952527	1919	wild	96	2	1	1
952527	1919	wild	97	1	1	2
952527	1919	wild	97	2	2	2
952533	3939	homo	96	4	1	1
952533	3939	homo	96	4	2	1
952533	3939	homo	97	4	1	2
952533	3939	homo	97	4	2	2
952534	3939	homo	96	4	2	1
952534	3939	homo	96	6	1	1
952534	3939	homo	97	5	1	2
952534	3939	homo	97	6	2	2
952548	3939	homo	96	3	2	1
952548	3939	homo	96	5	1	1
952548	3939	homo	97	5	1	2
952548	3939	homo	97	5	2	2
952554	1919	wild	96	2	1	1
952554	1919	wild	96	2	2	1
952554	1919	wild	97	1	1	2
952554	1919	wild	97	2	2	2
952558	2929	wild	96	2	1	1
952558	2929	wild	96	3	2	1
952558	2929	wild	97	3	1	2
952558	2929	wild	97	3	2	2
952563	2929	wild	96	2	1	1
952563	2929	wild	96	2	2	1
952563	2929	wild	97	2	1	2
952563	2929	wild	97	2	2	2
952566	3939	homo	96	3	2	1
952566	3939	homo	96	5	1	1
952566	3939	homo	97	5	1	2
952566	3939	homo	97	5	2	2
952567	3939	homo	96	4	1	1
952567	3939	homo	96	5	2	1
952567	3939	homo	97	7	1	2
952567	3939	homo	97	7	2	2
952570	3939	homo	96	3	2	1
952570	3939	homo	96	4	1	1
952570	3939	homo	97	3	2	2
952570	3939	homo	97	6	1	2
952572	3939	homo	96	3	2	1
952572	3939	homo	96	5	1	1
952572	3939	homo	97	5	1	2
952572	3939	homo	97	5	2	2
952573	3939	homo	96	4	1	1
952573	3939	homo	96	4	2	1
952573	3939	homo	97	5	1	2
952573	3939	homo	97	5	2	2
952579	3939	homo	96	3	1	1
952579	3939	homo	96	3	2	1
952579	3939	homo	97	3	1	2
952579	3939	homo	97	4	2	2
952582	2929	wild	96	1	2	1
952582	2929	wild	96	2	1	1
952582	2929	wild	97	2	1	2
952582	2929	wild	97	2	2	2
952585	2929	wild	96	2	1	1
952585	2929	wild	96	2	2	1
952585	2929	wild	97	2	1	2
952585	2929	wild	97	3	2	2
952586	2929	wild	96	2	2	1
952586	2929	wild	96	3	1	1
952586	2929	wild	97	2	1	2
952586	2929	wild	97	3	2	2
952589	3939	homo	96	5	2	1
952589	3939	homo	96	6	1	1
952589	3939	homo	97	6	1	2
952589	3939	homo	97	7	2	2
952591	2929	het	96	2	1	1
952591	2929	het	96	2	2	1
952591	2929	het	97	3	1	2
952591	2929	het	97	3	2	2
952592	2929	het	96	3	1	1
952592	2929	het	96	3	2	1
952592	2929	het	97	3	1	2
952592	2929	het	97	3	2	2
952597	3939	homo	96	3	1	1
952597	3939	homo	96	5	2	1
952597	3939	homo	97	5	1	2
952597	3939	homo	97	6	2	2
952603	2929	het	96	2	1	1
952603	2929	het	96	2	2	1
952603	2929	het	97	3	1	2
952603	2929	het	97	3	2	2
952610	1919	wild	96	1	1	1
952610	1919	wild	96	1	2	1
952611	1919	wild	96	1	1	1
952611	1919	wild	96	1	2	1
952612	1919	wild	96	2	1	1
952612	1919	wild	96	2	2	1
952612	1919	wild	97	2	1	2
952612	1919	wild	97	2	2	2
952613	1919	wild	96	1	1	1
952613	1919	wild	96	2	2	1
952613	1919	wild	97	1	2	2
952613	1919	wild	97	2	1	2
952617	3939	homo	96	5	1	1
952617	3939	homo	96	5	2	1
952617	3939	homo	97	4	1	2
952617	3939	homo	97	5	2	2
952618	3939	homo	96	6	1	1
952618	3939	homo	96	6	2	1
952618	3939	homo	97	4	1	2
952618	3939	homo	97	5	2	2
952619	3939	homo	96	2	1	1
952619	3939	homo	96	3	2	1
952619	3939	homo	97	3	1	2
952619	3939	homo	97	5	2	2
952620	3939	homo	96	3	1	1
952620	3939	homo	96	3	2	1
952620	3939	homo	97	3	1	2
952620	3939	homo	97	4	2	2
952630	2929	homo	96	3	1	1
952630	2929	homo	96	3	2	1
952630	2929	homo	97	3	1	2
952630	2929	homo	97	3	2	2
952635	2929	het	96	2	1	1
952643	1919	wild	96	1	2	1
952643	1919	wild	96	2	1	1
952643	1919	wild	97	2	1	2
952643	1919	wild	97	2	2	2
952659	1919	wild	96	1	2	1
952659	1919	wild	96	2	1	1
952659	1919	wild	97	2	1	2
952659	1919	wild	97	3	2	2
952661	2929	wild	96	1	1	1
952661	2929	wild	96	1	2	1
952661	2929	wild	97	2	2	2
952661	2929	wild	97	3	1	2
952671	1919	wild	96	2	1	1
952671	1919	wild	96	2	2	1
952671	1919	wild	97	2	1	2
952671	1919	wild	97	2	2	2
952674	1919	wild	96	1	1	1
952674	1919	wild	96	1	2	1
952674	1919	wild	97	2	1	2
952674	1919	wild	97	2	2	2
952675	1919	wild	96	2	1	1
952675	1919	wild	96	2	2	1
952675	1919	wild	97	2	1	2
952675	1919	wild	97	2	2	2
952681	3939	homo	96	3	2	1
952681	3939	homo	96	4	1	1
952681	3939	homo	97	3	1	2
952681	3939	homo	97	4	2	2
952688	2929	wild	96	2	1	1
952688	2929	wild	96	2	2	1
952688	2929	wild	97	3	1	2
952688	2929	wild	97	4	2	2
952704	1919	wild	96	1	1	1
952704	1919	wild	96	2	2	1
952704	1919	wild	97	1	2	2
952704	1919	wild	97	2	1	2
952714	2929	wild	96	2	1	1
952714	2929	wild	96	2	2	1
952714	2929	wild	97	3	1	2
952714	2929	wild	97	4	2	2
952717	1919	wild	96	2	2	1
952717	1919	wild	96	3	1	1
952717	1919	wild	97	3	2	2
952718	1919	wild	96	1	2	1
952718	1919	wild	96	2	1	1
